# Supplementary material for: Myotis rufoniger genome sequence and analyses: M. rufoniger’s genomic feature and the decreasing effective population size of Myotis bats
Source: PLoS One. 2017 Jul 5;12(7):e0180418. doi: 10.1371/journal.pone.0180418 (PMC5498047; doi:10.1371/journal.pone.0180418)
Supplement: S1 Table — (XLSX) [file pone.0180418.s009.xlsx]

## Sheet: Sheet2
S1 Table. Sequencing read filtering result.
Species	M. rufoniger	M. brandtii	M. davidii
The number of the raw reads	1240507648	1185016158	1302722048
The number of high quality reads	1152154630	1094395352	996720860
The percentage of the high quality reads compared to the raw reads	0.9288	0.9235	0.7651
The number of the microbial contamination filtered reads (final clean reads)	1149260980	1092204656	994806552
The percentage of the final clean reads compared to the raw reads	0.9264	0.9216	0.7636
The percentage of the final clean reads compared to the high quality reads	0.9975	0.998	0.9981
