# Supplementary material for: Myotis rufoniger genome sequence and analyses: M. rufoniger’s genomic feature and the decreasing effective population size of Myotis bats
Source: PLoS One. 2017 Jul 5;12(7):e0180418. doi: 10.1371/journal.pone.0180418 (PMC5498047; doi:10.1371/journal.pone.0180418)
Supplement: S2 Table — (XLSX) [file pone.0180418.s010.xlsx]

## Sheet: Sheet1
S2 Table. 17-mer statistics information.
K-mer size	Total k-mer number	Peak depth	Genome size	Used base	Used read	Coverage (×)	Average read length	Kmer species number
17	96780988920	51	1897666449	115215463000	1152154630	60.7143	100	2058145205
Modified total k-mer number (depth > 3)	Modified genome size	Modified coverage (×)
95722837678	1876918386	61.3854
Depth	K-mer species number	K-mer species ratio (%)	K-mer individual number
1	705989432	34.3022	705989432
2	129140985	6.27463	258281970
3	31293280	1.52046	93879840
4	11291111	0.548606	45164444
5	5760187	0.279873	28800935
6	4227973	0.205426	25367838
7	3731237	0.181291	26118659
8	3752619	0.18233	30020952
9	3963161	0.19256	35668449
10	4321622	0.209977	43216220
11	4771004	0.231811	52481044
12	5302164	0.257619	63625968
13	5895062	0.286426	76635806
14	6553965	0.31844	91755510
15	7242043	0.351872	108630645
16	7979675	0.387712	127674800
17	8731310	0.424232	148432270
18	9480109	0.460614	170641962
19	10229841	0.497042	194366979
20	10945123	0.531795	218902460
21	11628792	0.565013	244204632
22	12245429	0.594974	269399438
23	12791697	0.621516	294209031
24	13238721	0.643236	317729304
25	13594071	0.660501	339851775
26	13871776	0.673994	360666176
27	14065473	0.683405	379767771
28	14195170	0.689707	397464760
29	14257986	0.692759	413481594
30	14316836	0.695618	429505080
31	14363071	0.697865	445255201
32	14400301	0.699674	460809632
33	14465378	0.702836	477357474
34	14557393	0.707306	494951362
35	14713469	0.71489	514971415
36	14927929	0.72531	537405444
37	15197819	0.738423	562319303
38	15518066	0.753983	589686508
39	15885966	0.771858	619552674
40	16312985	0.792606	652519400
41	16771504	0.814884	687631664
42	17251860	0.838224	724578120
43	17736891	0.86179	762686313
44	18214630	0.885002	801443720
45	18666674	0.906966	840000330
46	19084950	0.927289	877907700
47	19451101	0.945079	914201747
48	19744239	0.959322	947723472
49	19969091	0.970247	978485459
50	20107732	0.976983	1005386600
51	20160951	0.979569	1028208501
52	20107557	0.976975	1045592964
53	19964873	0.970042	1058138269
54	19727375	0.958503	1065278250
55	19383727	0.941806	1066104985
56	18936888	0.920095	1060465728
57	18410083	0.894499	1049374731
58	17826596	0.866149	1033942568
59	17161755	0.833846	1012543545
60	16438446	0.798702	986306760
61	15669108	0.761322	955815588
62	14875560	0.722765	922284720
63	14049028	0.682606	885088764
64	13224025	0.642521	846337600
65	12398201	0.602397	805883065
66	11573248	0.562314	763834368
67	10784136	0.523974	722537112
68	10025654	0.487121	681744472
69	9302671	0.451993	641884299
70	8628386	0.419231	603987020
71	7989752	0.388202	567272392
72	7404849	0.359783	533149128
73	6864661	0.333536	501120253
74	6384654	0.310214	472464396
75	5948187	0.289007	446114025
76	5556068	0.269955	422261168
77	5212510	0.253263	401363270
78	4912281	0.238675	383157918
79	4643763	0.225629	366857277
80	4421584	0.214833	353726720
81	4220053	0.205042	341824293
82	4062146	0.197369	333095972
83	3923795	0.190647	325674985
84	3808946	0.185067	319951464
85	3709526	0.180236	315309710
86	3627850	0.176268	311995100
87	3562076	0.173072	309900612
88	3509488	0.170517	308834944
89	3466691	0.168438	308535499
90	3433028	0.166802	308972520
91	3402175	0.165303	309597925
92	3379069	0.16418	310874348
93	3359073	0.163209	312393789
94	3341023	0.162332	314056162
95	3323103	0.161461	315694785
96	3302182	0.160445	317009472
97	3287601	0.159736	318897297
98	3270268	0.158894	320486264
99	3255270	0.158165	322271730
100	3232903	0.157078	323290300
101	3212019	0.156064	324413919
102	3191464	0.155065	325529328
103	3163669	0.153715	325857907
104	3133826	0.152265	325917904
105	3106585	0.150941	326191425
106	3072038	0.149262	325636028
107	3032070	0.147321	324431490
108	2992617	0.145404	323202636
109	2947908	0.143231	321321972
110	2904014	0.141099	319441540
111	2850909	0.138518	316450899
112	2802980	0.13619	313933760
113	2742540	0.133253	309907020
114	2684003	0.130409	305976342
115	2621822	0.127388	301509530
116	2561656	0.124464	297152096
117	2494661	0.121209	291875337
118	2429858	0.118061	286723244
119	2361458	0.114737	281013502
120	2294963	0.111506	275395560
121	2225302	0.108122	269261542
122	2155163	0.104714	262929886
123	2086731	0.101389	256667913
124	2019458	0.0981203	250412792
125	1954179	0.0949485	244272375
126	1885736	0.0916231	237602736
127	1823038	0.0885767	231525826
128	1758788	0.085455	225124864
129	1697356	0.0824702	218958924
130	1639622	0.079665	213150860
131	1582039	0.0768672	207247109
132	1528494	0.0742656	201761208
133	1476990	0.0717632	196439670
134	1428958	0.0694294	191480372
135	1380265	0.0670635	186335775
136	1338049	0.0650124	181974664
137	1294886	0.0629152	177399382
138	1257618	0.0611044	173551284
139	1222927	0.0594189	169986853
140	1185563	0.0576035	165978820
141	1155191	0.0561278	162881931
142	1122273	0.0545284	159362766
143	1095812	0.0532427	156701116
144	1069816	0.0519796	154053504
145	1046185	0.0508314	151696825
146	1023355	0.0497222	149409830
147	1000010	0.0485879	147001470
148	981425	0.0476849	145250900
149	962797	0.0467798	143456753
150	946081	0.0459677	141912150
151	930081	0.0451903	140442231
152	912060	0.0443147	138633120
153	899416	0.0437003	137610648
154	883442	0.0429242	136050068
155	871649	0.0423512	135105595
156	858121	0.0416939	133866876
157	844379	0.0410262	132567503
158	832721	0.0404598	131569918
159	819907	0.0398372	130365213
160	808551	0.0392854	129368160
161	795531	0.0386528	128080491
162	782978	0.0380429	126842436
163	771567	0.0374885	125765421
164	759434	0.036899	124547176
165	747476	0.0363179	123333540
166	734450	0.035685	121918700
167	723688	0.0351621	120855896
168	710243	0.0345089	119320824
169	698590	0.0339427	118061710
170	686439	0.0333523	116694630
171	675943	0.0328423	115586253
172	663522	0.0322388	114125784
173	650989	0.0316299	112621097
174	638669	0.0310313	111128406
175	627209	0.0304745	109761575
176	613540	0.0298103	107983040
177	602138	0.0292563	106578426
178	590791	0.028705	105160798
179	578185	0.0280925	103495115
180	566512	0.0275254	101972160
181	555079	0.0269699	100469299
182	542498	0.0263586	98734636
183	532270	0.0258616	97405410
184	520331	0.0252815	95740904
185	510567	0.0248071	94454895
186	499485	0.0242687	92904210
187	490720	0.0238428	91764640
188	479067	0.0232766	90064596
189	468226	0.0227499	88494714
190	459600	0.0223308	87324000
191	449351	0.0218328	85826041
192	439908	0.021374	84462336
193	431689	0.0209747	83315977
194	422214	0.0205143	81909516
195	415357	0.0201811	80994615
196	406661	0.0197586	79705556
197	399163	0.0193943	78635111
198	391481	0.0190211	77513238
199	386615	0.0187846	76936385
200	376587	0.0182974	75317400
201	370238	0.0179889	74417838
202	364512	0.0177107	73631424
203	357165	0.0173537	72504495
204	351240	0.0170659	71652960
205	346017	0.0168121	70933485
206	339717	0.016506	69981702
207	334038	0.0162301	69145866
208	328618	0.0159667	68352544
209	324272	0.0157555	67772848
210	319550	0.0155261	67105500
211	314033	0.0152581	66260963
212	309045	0.0150157	65517540
213	303724	0.0147572	64693212
214	298526	0.0145046	63884564
215	295628	0.0143638	63560020
216	291599	0.014168	62985384
217	287873	0.013987	62468441
218	284211	0.0138091	61957998
219	278619	0.0135374	61017561
220	274285	0.0133268	60342700
221	271341	0.0131838	59966361
222	267829	0.0130131	59458038
223	264807	0.0128663	59051961
224	259868	0.0126263	58210432
225	256180	0.0124471	57640500
226	253547	0.0123192	57301622
227	249641	0.0121294	56668507
228	245932	0.0119492	56072496
229	242262	0.0117709	55477998
230	238841	0.0116047	54933430
231	234840	0.0114103	54248040
232	231549	0.0112504	53719368
233	228406	0.0110977	53218598
234	225036	0.0109339	52658424
235	221518	0.010763	52056730
236	219541	0.0106669	51811676
237	214959	0.0104443	50945283
238	213232	0.0103604	50749216
239	209068	0.0101581	49967252
240	205402	0.00997996	49296480
241	203448	0.00988502	49030968
242	200195	0.00972696	48447190
243	196985	0.009571	47867355
244	194953	0.00947227	47568532
245	191923	0.00932505	47021135
246	188710	0.00916894	46422660
247	186940	0.00908294	46174180
248	183537	0.00891759	45517176
249	181095	0.00879894	45092655
250	179025	0.00869837	44756250
251	176088	0.00855566	44198088
252	173768	0.00844294	43789536
253	171164	0.00831642	43304492
254	169262	0.00822401	42992548
>=255	22409400	1.08882	27391792561
