# Supplementary material for: Myotis rufoniger genome sequence and analyses: M. rufoniger’s genomic feature and the decreasing effective population size of Myotis bats
Source: PLoS One. 2017 Jul 5;12(7):e0180418. doi: 10.1371/journal.pone.0180418 (PMC5498047; doi:10.1371/journal.pone.0180418)
Supplement: S3 Table — (XLSX) [file pone.0180418.s011.xlsx]

## Sheet: S2_table
S3 Table. Reference genomes used in this study
Species	Genome build	gff version
Myotis brandtii	ASM41265v1	1.21
Myotis davidii	ASM32734v1	1.21
Myotis lucifugus	Myoluc2.0	1.21
Eptesicus fuscus	EptFus1.0	1.21
Pteropus alecto	ASM32557v1	1.21
Pteropus vampyrus	Pvam_2.0	1.21
Rousettus aegyptiacus	Raegyp2.0	1.21
Bos taurus	Bos_taurus_UMD_3.1.1	1.21
Equus caballus	EquCab2.0	1.21
Mus musculus	GRCm38.p4	1.21
Heterocephalus glaber	HetGla_female_1.0	1.21
Homo sapiens	GRCh38.p8	1.21
Monodelphis domestica	MonDom5	1.21
