# Supplementary material for: Myotis rufoniger genome sequence and analyses: M. rufoniger’s genomic feature and the decreasing effective population size of Myotis bats
Source: PLoS One. 2017 Jul 5;12(7):e0180418. doi: 10.1371/journal.pone.0180418 (PMC5498047; doi:10.1371/journal.pone.0180418)
Supplement: S4 Table — The GC contents were calculated by dividing the number of [(C+G+S)–(M+K+R+Y)] ~ [(C+G+S) + (M+K+R+Y)] by the number of (sum—gap); The proportion of A, C, G, and T, and the proportion of W, S, M, K, and Y were calculated by dividing each number by the number of (sum-gap) (XLSX) [file pone.0180418.s012.xlsx]

## Sheet: S2_table
S4 Table. Base composition of M.rufoniger.
Symbol	Number of base (and proportion for genome) within
	Consensus genome	Consensus CDS
Adenine	514723862	7128507
Cytosine	373483309	7298265
Guanine	373617845	7355025
Thymine	515063734	6003526
Partial sum of A, C, G and T	1,776,888,750 (85.68%)	27,785,323 (97.89%)
Weak (A or T)	584616	7838
Strong (C or G)	561667	8121
aMino (A or C)	689514	10222
Keto (G or T)	691785	7726
puRine (A or G)	2853947	43430
pYrimidine (C or T)	2852701	45243
Partial sum of W, S, M, K, R and Y	8,234,230 (0.40%)	122,580 (0.43%)
gap	288,792,548 (13.92%)	476,915 (1.68%)
Sum	2073915528	28384818
GC Contents	41.49 ~ 42.28%	52.15 ~ 52.92%

## Sheet: Sheet1
A	514723862
C	373483309
G	373617845
T	515063734
U
W	584616
S	561667
M	689514
K	691785
R	2853947
Y	2852701
B
D
H
V
N	288792548
