# Supplementary material for: Myotis rufoniger genome sequence and analyses: M. rufoniger’s genomic feature and the decreasing effective population size of Myotis bats
Source: PLoS One. 2017 Jul 5;12(7):e0180418. doi: 10.1371/journal.pone.0180418 (PMC5498047; doi:10.1371/journal.pone.0180418)
Supplement: S5 Table — (XLSX) [file pone.0180418.s013.xlsx]

## Sheet: Sheet1
S5 Table. GC contents statistics of M. rufoniger
Species	Genome build	GC contents at the
		Genome (%)	CDS (%)
Myotis rufoniger		41.49 ~ 42.28	52.15 ~ 52.92
Myotis brandtii	ASM41265v1	42.59	53.13
Myotis davidii	ASM32734v1	42.68	53.35
Myotis lucifugus	Myoluc2.0	42.5	53.35
Eptesicus fuscus	EptFus1.0	42.93	54.35
Pteropus alecto	ASM32557v1	39.74	52.6
Pteropus vampyrus	Pvam_2.0	39.81	52.64
Rousettus aegyptiacus	Raegyp2.0	40.02	53.35
Bos taurus	Bos_taurus_UMD_3.1.1	41.82	53.69
Equus caballus	EquCab2.0	41.5	52.55
Mus musculus	GRCm38.p4	41.72	51.79
Heterocephalus glaber	HetGla_female_1.0	40.21	53.11
Homo sapiens	GRCh38.p8	41.02	52.52
Monodelphis domestica	MonDom5	37.82	48.98
