# Supplementary material for: Myotis rufoniger genome sequence and analyses: M. rufoniger’s genomic feature and the decreasing effective population size of Myotis bats
Source: PLoS One. 2017 Jul 5;12(7):e0180418. doi: 10.1371/journal.pone.0180418 (PMC5498047; doi:10.1371/journal.pone.0180418)
Supplement: S6 Table — (XLSX) [file pone.0180418.s014.xlsx]

## Sheet: Sheet1
S6 Table. Transposon-derived repeats in the M. formosus genome
Species	Genome build	DNA		LINE		LTR		SINE		Unclassified		Total
		Length (bp)	% in genome	Length (bp)	% in genome	Length (bp)	% in genome	Length (bp)	% in genome	Length (bp)	% in genome	Length (bp)	% in genome
Myotis rufoniger		43532254	2.10	231716407	11.17	62814272	3.03	56234314	2.71	861436	0.04	395158683	19.05
Myotis brandtii	ASM41265v1	48004942	2.28	263164180	12.49	69669371	3.31	62843527	2.98	955550	0.05	444637570	21.11
Myotis davidii	ASM32734v1	43686022	2.12	233165804	11.32	62644791	3.04	58045514	2.82	843332	0.04	398385463	19.34
Myotis lucifugus	Myoluc2.0	78431050	3.85	314499541	15.46	103269110	5.08	157791946	7.76	17463915	0.86	671455562	33.01
Eptesicus fuscus	EptFus1.0	42069980	2.08	229809116	11.34	62790410	3.1	57384802	2.83	866388	0.04	392920696	19.39
Pteropus alecto	ASM32557v1	60918327	3.07	364738155	18.37	97245875	4.9	69227280	3.49	1107282	0.06	593236919	29.89
Pteropus vampyrus	Pvam_2.0	62552778	2.85	415758016	18.91	112737386	5.13	74279513	3.38	1140585	0.05	666468278	30.32
Rousettus aegyptiacus	Raegyp2.0	56613424	2.96	345718280	18.1	90271446	4.73	67759674	3.55	1015749	0.05	561378573	29.39
Bos taurus	Bos_taurus_UMD_3.1.1	57145770	2.14	737304384	27.61	126684902	4.74	309930859	11.61	863069	0.03	1231928984	46.13
Equus caballus	EquCab2.0	85130596	3.44	562601682	22.73	176334513	7.12	176549553	7.13	1464656	0.06	1002081000	40.48
Mus musculus	GRCm38.p4	28936633	1.03	543545600	19.39	326789944	11.66	205189634	7.32	10811716	0.39	1115273527	39.79
Heterocephalus glaber	HetGla_female_1.0	58002339	2.22	348493741	13.31	136739343	5.22	117409766	4.48	1058095	0.04	661703284	25.27
Homo sapiens	GRCh38.p8	109393731	3.56	648277835	21.08	279811831	9.1	407811698	13.26	5718085	0.2	1451013180	47.2
Monodelphis domestica	MonDom5	78144505	2.17	1026253892	28.52	346713010	9.64	405697441	11.27	815438	0.02	1857624286	51.62
