# Supplementary material for: Myotis rufoniger genome sequence and analyses: M. rufoniger’s genomic feature and the decreasing effective population size of Myotis bats
Source: PLoS One. 2017 Jul 5;12(7):e0180418. doi: 10.1371/journal.pone.0180418 (PMC5498047; doi:10.1371/journal.pone.0180418)
Supplement: S7 Table — (XLSX) [file pone.0180418.s015.xlsx]

## Sheet: Sheet1
S7 Table. Comparison of X-chromosomal scaffold heterozygosity
Species	Number of homozygous SNV in X-chromosomal scaffold	Number of heterozygous SNV in X-chromosomal scaffold	Sum of SNV in X-chromosomal scaffold	Number of heterozygous SNV / Sum of SNV in X-chromosomal scaffold
M. rufoniger	1090626	80308	1170934	0.0685846
M. davidii	1146732	100321	1247053	0.0874843
