# Supplementary material for: Myotis rufoniger genome sequence and analyses: M. rufoniger’s genomic feature and the decreasing effective population size of Myotis bats
Source: PLoS One. 2017 Jul 5;12(7):e0180418. doi: 10.1371/journal.pone.0180418 (PMC5498047; doi:10.1371/journal.pone.0180418)
Supplement: S8 Table — (XLSX) [file pone.0180418.s016.xlsx]

## Sheet: Sheet1
S8 Table. M. rufoniger unique amino acid changes
Gene	Position	Background amino acid	M. rufoniger amino acid	PROVEAN variant score
KIAA1462	189	W	R	-13.422
KRBA1	458	W	G	-12.327
ISX	196	W	S	-12.159
SPG11	1597	W	C	-12.091
TMEM239	143	W	G	-12
UBE2T	25	W	R	-11.701
PTX4	102	W	L	-11.615
GCM1	94	W	L	-11.437
GNRH1	67	C	R	-11.17
DNPH1	117	C	F	-10.862
N6AMT1	85	C	F	-10.584
IRAK2	276	C	Y	-10.266
QRFP	18	C	S	-9.972
BCO1	454	W	Q	-9.968
ARFGEF3	431	C	G	-9.817
INPP5J	836	P	L	-9.763
LRCH1	537	P	L	-9.629
C1D	11	P	L	-9.619
CAPS2	547	C	S	-9.485
N6AMT1	129	P	L	-9.434
ODF2L	69	P	L	-9.386
AIRE	101	P	L	-9.332
TICAM1	244	P	L	-9.329
MYRIP	804	P	L	-9.15
MLANA	113	P	L	-8.942
EBPL	135	C	S	-8.786
TMEM68	28	W	C	-8.779
PDZD2	1665	P	L	-8.736
OAT	123	Y	D	-8.726
C1orf112	540	H	L	-8.723
LRRC34	245	P	L	-8.705
NEU1	88	G	C	-8.671
RNASEH2B	244	P	L	-8.648
MAMLD1	80	P	H	-8.632
EFCAB11	30	C	S	-8.598
IMPG2	1203	Y	C	-8.553
CCDC184	80	C	S	-8.485
NBAS	1112	C	S	-8.417
PROM2	467	G	C	-8.401
C1orf228	139	Y	C	-8.275
OAT	245	Y	C	-8.25
ARFGEF3	635	C	G	-8.093
SEC16A	222	P	L	-8.084
SLC51A	165	P	L	-8.081
BCO1	411	Y	S	-8.026
MAP7D2	207	P	L	-8.011
C10orf12	26	C	Y	-8.006
FAM227A	302	P	A	-7.994
EMID1	323	P	H	-7.953
BDP1	1687	P	Q	-7.942
KIAA1462	1042	G	R	-7.908
TRERF1	236	Y	C	-7.896
MYLK	1425	G	R	-7.818
CEP350	1062	P	A	-7.805
PLEKHG1	1013	P	L	-7.801
IL1RL2	310	G	E	-7.792
SLC35B4	215	Y	R	-7.791
C9orf84	652	D	V	-7.75
FAM129A	501	Y	D	-7.741
SDC2	182	G	E	-7.727
WNK2	2138	G	E	-7.657
ADGRG5	498	F	S	-7.653
PRDM10	539	F	S	-7.652
DMRTA1	479	R	W	-7.628
FAM53C	246	P	L	-7.606
KIAA0922	719	G	R	-7.593
OPN4	239	F	S	-7.56
CCT7	365	P	L	-7.55
RNASEL	296	G	R	-7.53
NAGPA	364	P	S	-7.525
POLG	883	G	W	-7.518
KIAA1024	890	C	S	-7.506
DLG5	1461	P	Q	-7.492
ACE2	492	P	A	-7.484
FAM134C	186	Y	C	-7.454
WNK2	814	P	S	-7.437
CKAP2L	379	P	H	-7.431
AP4B1	280	P	T	-7.429
AIP	81	R	C	-7.421
RBKS	189	F	C	-7.42
DDO	187	G	C	-7.405
SEC22C	177	P	L	-7.394
COL19A1	1141	P	L	-7.357
DNAJC4	75	R	C	-7.35
TAS2R3	26	F	C	-7.331
MASTL	881	G	E	-7.325
PSMD6	307	P	R	-7.301
ACKR1	243	P	S	-7.298
PTRH1	133	H	Q	-7.269
YLPM1	1050	G	E	-7.253
MDN1	5030	H	R	-7.239
MYRIP	769	G	Q	-7.213
SLC30A10	223	P	R	-7.212
SPAG17	1348	P	T	-7.208
WNK2	645	P	S	-7.207
ALPK3	1540	P	S	-7.194
C1orf112	465	G	R	-7.186
EFCAB14	170	H	Q	-7.171
CYB5R4	378	P	S	-7.168
PARP10	464	P	T	-7.162
CABP4	148	P	A	-7.136
TMC8	345	P	S	-7.109
PLEKHA1	236	P	S	-7.075
PNKP	299	P	A	-7.056
C1orf228	268	P	A	-7.05
SIAE	236	G	R	-7.03
RHOU	126	L	P	-7
BPIFC	91	P	S	-6.996
RAI1	1593	P	L	-6.981
BCO1	236	Y	C	-6.975
GALNT15	339	F	S	-6.969
SMYD4	721	H	R	-6.967
IL17RA	372	P	S	-6.955
AREG	177	F	S	-6.952
FGL2	359	P	S	-6.948
ERRFI1	366	R	G	-6.943
TGFB2	415	P	S	-6.94
CARF	85	G	V	-6.914
CER1	208	H	R	-6.901
TGFBRAP1	431	Y	C	-6.887
SAAL1	358	R	C	-6.866
MAP3K19	833	E	G	-6.862
ALDH16A1	574	H	Q	-6.847
MED28	157	P	L	-6.843
RNF43	547	H	Q	-6.831
SYT16	244	C	W	-6.784
NLRC5	689	E	V	-6.781
MASTL	251	C	Y	-6.769
SEC16A	1181	P	S	-6.767
CENPI	722	Y	S	-6.766
FBF1	699	Q	L	-6.761
KIAA1211L	848	G	V	-6.758
SH3D21	127	G	E	-6.756
CFAP45	513	R	C	-6.748
SEC16B	198	P	S	-6.747
FAM13C	517	H	Q	-6.729
MTERF2	315	Q	L	-6.717
PARP2	106	H	R	-6.707
SEC16B	719	P	L	-6.704
SDCBP2	55	G	V	-6.698
HLCS	303	N	Y	-6.694
NOC2L	111	H	R	-6.693
ZFHX2	1550	P	S	-6.693
ZP2	629	L	P	-6.688
WNK2	591	E	V	-6.684
TLR2	565	D	A	-6.683
MFSD6L	535	L	P	-6.681
FYCO1	1351	P	S	-6.667
MRPS23	46	F	S	-6.649
AHI1	522	P	T	-6.63
VWA8	1332	P	L	-6.624
SERGEF	250	F	S	-6.617
IGFBP3	206	F	V	-6.602
ARHGAP27	373	E	G	-6.589
KIAA1614	52	P	T	-6.573
EXT2	489	P	S	-6.571
PREB	279	P	R	-6.569
TAS2R40	176	P	R	-6.557
TRAF3IP3	354	D	G	-6.557
MYO16	715	L	H	-6.552
FAM161B	83	F	S	-6.55
ANGPTL4	295	G	D	-6.542
EXOC4	522	C	G	-6.534
CCNB3	1151	E	V	-6.52
WHRN	275	G	R	-6.519
SIGLEC1	397	G	D	-6.518
FBXL4	80	G	D	-6.517
FANCC	260	K	G	-6.514
EPB42	288	G	R	-6.505
HOMER2	350	L	P	-6.496
MCM9	624	P	A	-6.488
ASCC1	242	G	C	-6.476
ARHGAP25	369	P	T	-6.462
PLPP5	110	F	S	-6.458
ALLC	233	R	G	-6.452
TYW3	43	F	C	-6.449
RMDN3	360	E	G	-6.436
OAT	110	L	P	-6.433
TDRD5	570	Q	L	-6.431
RFX7	349	P	S	-6.415
KIAA1462	675	L	P	-6.404
PRUNE1	71	F	S	-6.403
IL17A	66	Y	S	-6.399
KRT40	158	E	G	-6.383
TFB1M	103	G	E	-6.368
POMT1	36	Y	S	-6.353
PIGV	139	C	Y	-6.344
GLO1	123	R	P	-6.341
POLQ	1191	P	S	-6.337
RELN	1411	P	A	-6.331
THADA	721	P	L	-6.314
IFNLR1	311	P	L	-6.31
CEP290	2343	D	G	-6.3
EGFLAM	500	Q	L	-6.3
SPATA5	412	G	E	-6.276
SFTPC	128	P	L	-6.268
NBN	467	E	G	-6.26
PMFBP1	158	H	Q	-6.232
NFS1	195	P	S	-6.215
PCM1	2005	C	R	-6.203
SCP2	180	H	Q	-6.197
BPHL	258	H	Q	-6.176
NWD1	1210	P	K	-6.175
TNIP1	331	Y	C	-6.155
C5orf30	160	G	D	-6.152
MUSK	398	P	T	-6.147
USP40	698	G	D	-6.139
ALPK2	540	P	S	-6.131
ARHGAP6	678	E	G	-6.123
KLHL18	526	R	G	-6.084
IPO4	394	P	L	-6.073
WHAMM	345	R	L	-6.068
SHC3	498	L	P	-6.066
ATF7IP	71	D	G	-6.057
LTV1	78	P	A	-6.054
CNTRL	1545	E	G	-6.047
CPLX3	124	G	R	-6.036
REEP1	160	R	P	-6.025
NAT10	928	P	A	-6.024
NDP	85	L	P	-6.023
VWA2	75	G	R	-6.015
IMPG2	603	S	L	-6
RIN3	955	D	G	-5.999
MPI	392	R	C	-5.998
SERPINB7	152	G	D	-5.997
STIL	393	H	R	-5.99
RPUSD2	135	F	C	-5.985
CD68	341	F	S	-5.968
PKP2	168	Y	C	-5.956
N6AMT1	169	F	L	-5.943
TRIB3	221	E	G	-5.942
MLH3	247	K	T	-5.941
IPMK	76	Q	V	-5.938
DTHD1	220	D	V	-5.937
ALPK2	1710	E	G	-5.928
CCDC184	45	E	G	-5.926
LRRC24	92	G	D	-5.914
NEK5	566	E	G	-5.91
NNT	807	C	R	-5.906
NR2E3	171	H	R	-5.903
TANGO6	930	P	L	-5.902
CDC6	301	F	L	-5.9
CDRT4	45	E	A	-5.9
EXPH5	1046	R	M	-5.9
SH3KBP1	267	P	A	-5.899
IL17RA	594	D	G	-5.88
XIAP	260	P	Q	-5.844
ANKRD12	164	Q	P	-5.836
FRS3	141	G	D	-5.831
MGARP	140	P	S	-5.829
MLH3	634	G	S	-5.829
COL16A1	587	G	D	-5.823
CENPJ	16	F	L	-5.816
SERPINI2	380	P	S	-5.812
KRT40	111	C	R	-5.808
PIGM	354	W	R	-5.808
PEAK1	1572	R	C	-5.807
TAF10	136	G	R	-5.805
PIGV	357	G	A	-5.8
EXT2	490	L	E	-5.791
TNIP2	219	H	Y	-5.789
HPS6	759	D	G	-5.784
COL15A1	129	D	G	-5.783
FBXO43	349	S	F	-5.783
MYLK	925	F	L	-5.783
FAM135B	739	L	W	-5.78
C2orf57	275	S	F	-5.779
CARNMT1	296	F	L	-5.779
FIBIN	16	C	G	-5.777
N6AMT1	89	T	I	-5.773
AFDN	1088	R	T	-5.768
C10orf90	746	H	R	-5.755
GORASP2	226	P	T	-5.755
S100A13	48	H	R	-5.743
CEP295	2431	N	K	-5.738
SAMD7	244	P	S	-5.728
PRX	419	T	P	-5.726
SPAG17	1811	E	A	-5.725
GPR139	281	N	T	-5.722
CEP164	1949	G	A	-5.719
F5	1915	T	R	-5.718
PRDX3	219	F	L	-5.715
HAPLN4	212	G	S	-5.706
MYLK4	294	E	A	-5.706
FYTTD1	278	F	L	-5.705
AHDC1	1175	Q	P	-5.7
ISLR	218	G	A	-5.696
KCNK2	247	H	Q	-5.69
CYP24A1	191	D	V	-5.689
SART3	836	E	G	-5.686
PROSER1	786	P	S	-5.678
TFEC	308	L	R	-5.678
FAM160A1	428	R	S	-5.674
GGT7	374	P	S	-5.671
GART	214	P	A	-5.667
CEP68	292	L	R	-5.664
ARCN1	353	F	L	-5.661
MFSD3	214	G	A	-5.654
OLFML2A	182	E	G	-5.64
C2orf71	1074	P	S	-5.638
ZNF474	174	T	I	-5.637
ANKRD31	779	E	A	-5.636
RUSC2	336	E	G	-5.635
RNF43	431	C	G	-5.627
PIGM	94	F	C	-5.625
TCHP	309	E	G	-5.625
USP14	34	F	L	-5.624
ANP32A	41	F	L	-5.623
CCDC92	131	L	R	-5.6
NUP214	790	H	Y	-5.595
FANCA	726	F	L	-5.59
SMG6	662	P	T	-5.588
SPAG1	242	F	V	-5.585
SNRPD2	110	L	P	-5.58
GGH	262	P	A	-5.57
RNF32	74	E	G	-5.569
RAPGEF1	183	S	L	-5.564
KIAA0922	198	S	F	-5.559
SPEF2	235	M	K	-5.559
PLAUR	48	T	I	-5.549
RIN3	102	F	S	-5.546
PRX	1249	T	I	-5.545
RIF1	1008	S	F	-5.542
PPIL2	354	F	L	-5.524
SLC24A1	893	N	I	-5.524
SS18	353	P	S	-5.521
QARS	285	N	T	-5.514
SEC16A	260	P	T	-5.508
MN1	329	P	T	-5.506
GSS	345	E	L	-5.503
GLO1	142	F	L	-5.499
RBM28	21	E	G	-5.492
IFNAR1	197	T	M	-5.489
MYO16	334	E	G	-5.488
PTRH1	210	R	C	-5.487
ZFYVE26	1217	E	A	-5.487
LRRC32	91	G	D	-5.473
CYP27B1	294	T	I	-5.47
FAM83F	227	T	M	-5.466
TAF10	144	F	L	-5.458
EME1	223	E	G	-5.446
CCDC81	634	G	S	-5.44
SMU1	469	F	L	-5.438
KIAA0922	1460	P	S	-5.434
ARRDC2	224	T	I	-5.43
SH3PXD2A	804	M	T	-5.425
IL12RB2	94	L	R	-5.421
TBRG1	189	G	D	-5.417
PROSER2	215	S	Y	-5.412
TEPSIN	796	E	A	-5.412
IRX4	50	P	Q	-5.411
APOE	114	E	A	-5.407
CCDC191	191	T	P	-5.406
DNAAF2	679	L	R	-5.398
REV3L	1070	N	I	-5.396
TYW3	119	H	Y	-5.394
NCAPH	558	T	I	-5.385
DCLRE1A	319	S	L	-5.383
TRERF1	867	F	L	-5.383
PTPMT1	157	E	A	-5.381
HSF4	199	G	E	-5.378
CXCR4	192	R	C	-5.374
POLQ	1481	T	R	-5.374
ATF4	94	F	L	-5.373
TOM1L1	190	P	S	-5.373
CLINT1	554	P	S	-5.367
KRTAP16-1	361	P	S	-5.364
CHGB	129	H	Q	-5.363
C2CD2L	333	E	V	-5.355
CEP350	1553	S	L	-5.338
FHL1	174	F	L	-5.338
SCAPER	810	T	P	-5.337
MDN1	4305	S	F	-5.333
CRYBG3	2204	T	K	-5.331
RRN3	333	G	D	-5.327
NEURL4	188	R	P	-5.326
PCM1	712	G	E	-5.324
WIPF2	349	H	G	-5.322
TEX14	280	L	R	-5.321
RPL4	260	L	S	-5.318
CEP350	307	G	D	-5.31
C1D	36	M	T	-5.302
WDR34	451	F	L	-5.301
NDUFB11	55	W	S	-5.3
TCP11L2	377	G	S	-5.3
TPMT	104	N	T	-5.3
FOXRED2	467	E	V	-5.29
RELN	1056	G	S	-5.28
CEP97	283	Q	P	-5.278
MSH3	275	H	Y	-5.278
OLFML2A	510	T	I	-5.267
THRSP	113	F	I	-5.264
HSD17B2	198	E	A	-5.257
NPTN	230	A	D	-5.255
EGFL6	263	E	A	-5.251
GLO1	154	D	G	-5.25
DPAGT1	95	F	L	-5.249
FAM92B	187	T	I	-5.244
C10orf12	44	S	L	-5.242
FAM83F	315	S	Y	-5.234
CNTRL	1139	R	S	-5.233
DLG5	1823	H	Y	-5.232
MC4R	43	Q	L	-5.232
NSFL1C	329	F	L	-5.23
PCM1	170	Q	P	-5.225
LIG1	875	F	L	-5.222
ALKBH3	138	E	A	-5.221
SHD	268	E	G	-5.217
DEPDC7	411	F	L	-5.212
GPR156	776	S	I	-5.212
GPAT2	745	E	V	-5.209
AUNIP	140	S	Y	-5.205
WDR91	391	R	C	-5.198
RNF133	238	Q	P	-5.194
PPP1R3A	1009	G	E	-5.192
DCLRE1A	746	T	K	-5.189
ANKRD16	126	H	Y	-5.188
APBB3	52	G	A	-5.188
ACSF3	513	G	D	-5.184
ERICH3	202	G	S	-5.184
CTSS	203	S	F	-5.181
VRK3	363	K	M	-5.171
GPR161	383	P	R	-5.165
MIGA1	222	R	C	-5.161
SPEN	2581	P	T	-5.157
TBPL2	101	F	C	-5.154
CDC25C	170	D	G	-5.152
MCM9	321	K	T	-5.152
CTU2	369	H	Y	-5.142
SPAG17	1563	R	S	-5.135
MRM1	202	F	L	-5.126
NF1	384	F	L	-5.109
ASXL3	599	P	S	-5.106
CYB5R1	170	P	L	-5.104
SLC24A1	598	F	L	-5.103
ZNF106	899	F	L	-5.1
AKAP11	905	D	A	-5.096
CMTR2	663	H	N	-5.096
COIL	248	S	L	-5.092
TBRG1	340	D	G	-5.089
SLC39A13	342	G	S	-5.087
NCAPH	623	A	D	-5.086
RABEPK	106	P	S	-5.079
C1orf228	237	E	A	-5.075
CTSO	183	N	T	-5.072
WRN	1039	K	T	-5.07
L3HYPDH	317	C	S	-5.068
QSOX2	167	T	M	-5.065
TMEM229B	112	F	L	-5.065
RAD17	155	G	D	-5.056
MATN1	259	G	R	-5.053
KIF20B	1331	S	F	-5.047
ZC2HC1C	337	K	T	-5.047
CDH16	524	P	T	-5.045
CXorf23	656	G	R	-5.043
IPMK	74	L	R	-5.037
TANGO6	123	P	A	-5.031
NUP160	79	Y	C	-5.023
PARG	321	E	G	-5.022
TTC3	510	F	L	-5.017
ASB11	83	T	K	-5.016
TEP1	1071	T	I	-5.016
NUP214	1219	P	S	-5.015
MFNG	288	L	R	-5.013
RMDN3	432	F	L	-5.01
C11orf53	178	L	Q	-5.009
CCDC184	171	D	H	-4.998
KANSL1L	104	P	T	-4.997
ZIC5	594	P	A	-4.997
HDAC6	1182	S	L	-4.989
C1orf228	2	T	I	-4.985
NOM1	362	K	M	-4.976
PPP1R3A	782	D	G	-4.973
GPR68	260	V	G	-4.97
THADA	80	D	G	-4.962
PIKFYVE	1158	Q	P	-4.96
GLG1	960	D	G	-4.957
MADCAM1	217	H	Y	-4.956
SLC25A40	190	D	G	-4.952
ANKRD40	268	Q	H	-4.944
CCDC81	71	F	C	-4.941
IPMK	72	T	R	-4.941
CASC3	349	Y	S	-4.934
KATNBL1	97	M	T	-4.931
IRX6	428	P	G	-4.93
SLC2A8	340	F	L	-4.929
GPRIN2	392	L	P	-4.927
SPPL2B	258	M	T	-4.921
ZNF407	299	K	T	-4.92
F5	664	T	A	-4.917
HS3ST6	168	H	R	-4.912
CCDC172	53	E	A	-4.903
CD38	105	D	N	-4.898
GORASP2	85	T	I	-4.892
MTBP	253	E	T	-4.889
FBXL5	280	D	A	-4.886
CCDC189	134	Q	H	-4.881
C1orf109	107	N	S	-4.875
DNAJC16	371	F	L	-4.869
PELO	96	M	T	-4.865
SLC13A3	302	G	A	-4.862
CLNS1A	171	E	G	-4.858
GPR37	503	F	L	-4.856
STRA6	440	L	R	-4.853
C10orf2	301	F	L	-4.85
SPATA18	449	N	S	-4.846
NPAT	179	Q	P	-4.845
IL21R	102	T	M	-4.843
PLEKHA7	478	R	H	-4.843
THRSP	26	N	K	-4.841
TMUB1	76	H	L	-4.839
C10orf12	222	S	L	-4.838
HTRA4	244	D	N	-4.838
ASXL3	908	Y	C	-4.837
C2orf57	333	S	R	-4.833
C2orf71	405	G	S	-4.832
HTR1D	83	T	A	-4.825
MLXIPL	601	K	N	-4.817
TM7SF2	312	N	S	-4.815
C10orf12	1232	A	P	-4.809
PTRH1	222	L	P	-4.808
SYNGR4	62	N	D	-4.806
TANK	365	D	G	-4.804
MRPL32	72	L	W	-4.799
ZMAT5	158	P	L	-4.796
LAMB3	889	R	G	-4.792
NOL7	96	E	A	-4.79
TDRD5	822	G	E	-4.787
TAT	301	F	L	-4.786
ATF7IP	815	T	P	-4.785
GOLIM4	684	G	A	-4.785
CEP120	164	P	S	-4.778
MRPS6	99	T	A	-4.767
ABCF1	471	T	A	-4.763
KANSL1L	295	K	T	-4.761
RAPGEF1	184	S	P	-4.759
PLEKHA1	218	N	H	-4.754
BICDL2	138	E	G	-4.745
PLA2G6	20	N	S	-4.742
C10orf90	743	K	T	-4.738
FGFBP1	8	L	A	-4.737
RASSF5	293	S	C	-4.736
CEP350	142	S	I	-4.733
BCO1	256	D	N	-4.729
CEP83	291	N	H	-4.721
LRGUK	30	D	N	-4.717
SH3PXD2A	848	R	G	-4.71
NBAS	1918	T	M	-4.704
RAB11FIP4	417	T	M	-4.703
TTC3	512	K	N	-4.703
DAGLB	330	F	L	-4.702
FAM135B	614	E	G	-4.701
PRR5L	115	L	R	-4.699
CEP250	183	E	A	-4.695
TMEM241	145	Q	H	-4.691
LUZP1	493	K	T	-4.687
SUSD5	333	E	A	-4.684
STARD7	240	N	S	-4.682
BOD1L1	2862	S	P	-4.68
E2F7	489	D	N	-4.679
PATL2	492	N	D	-4.678
PLA2G15	172	T	I	-4.677
SLTM	1168	F	L	-4.673
CCDC15	102	Q	H	-4.672
NPHP3	377	E	G	-4.672
PPP1R3A	985	S	L	-4.664
MDN1	3038	L	Q	-4.656
DUPD1	98	P	A	-4.655
TTC25	455	S	L	-4.655
BCO1	110	F	L	-4.647
BPTF	1459	K	T	-4.645
ZBTB24	120	D	N	-4.638
NUMA1	1419	Q	H	-4.629
SPATA5	120	N	T	-4.629
DMRTA1	273	K	T	-4.626
MCMDC2	287	F	L	-4.613
CDC45	525	M	T	-4.612
WDR11	1105	C	S	-4.611
GPI	482	E	V	-4.608
IL18R1	509	N	H	-4.608
TRIP6	260	T	A	-4.601
ZBTB24	28	E	A	-4.598
ZDHHC12	112	S	C	-4.598
HIVEP3	1251	P	S	-4.594
ECM2	520	K	N	-4.592
N6AMT1	101	I	T	-4.589
SOCS7	361	Q	P	-4.586
PPP1R17	47	G	E	-4.585
DDIAS	626	T	K	-4.583
MPHOSPH9	937	S	P	-4.577
SECISBP2	76	F	L	-4.573
TEP1	2182	S	C	-4.568
REV3L	1105	S	I	-4.556
SLTM	921	F	L	-4.55
DBNL	103	T	I	-4.549
CCDC141	95	N	H	-4.547
NRDE2	728	H	Q	-4.547
GPR152	433	P	S	-4.545
FARSA	496	D	G	-4.544
IL20RB	117	R	H	-4.537
OR6B1	60	Y	H	-4.537
EPN3	344	D	H	-4.529
CATIP	215	K	N	-4.527
PHF7	260	D	A	-4.522
CEP350	2223	S	P	-4.52
FAM214B	272	P	L	-4.52
MGAT2	282	E	V	-4.518
EIF2B4	244	N	S	-4.517
C16orf86	325	Y	H	-4.507
ALPK2	482	D	N	-4.501
CCDC141	766	K	T	-4.5
NUDT22	136	F	L	-4.498
TMEM161A	79	D	N	-4.498
SERPINA7	288	T	I	-4.492
FOXRED2	112	R	G	-4.491
TMUB1	164	N	S	-4.49
TUBD1	415	N	T	-4.485
PGF	33	N	S	-4.482
TFEC	427	S	C	-4.481
IL12RB2	498	R	C	-4.479
RAD52	16	P	R	-4.479
F3	227	S	P	-4.474
JARID2	367	S	P	-4.473
PCM1	190	S	P	-4.469
TSNAXIP1	699	Q	H	-4.466
ENDOU	154	N	S	-4.464
TCF25	581	T	A	-4.462
CCDC184	37	N	G	-4.461
CD3D	111	D	N	-4.461
FCMR	242	G	S	-4.461
LTBR	400	S	F	-4.456
WDR17	696	D	G	-4.453
PTRF	136	K	N	-4.451
TTI1	239	F	L	-4.445
RILP	343	F	L	-4.444
KIAA0430	210	H	R	-4.437
OCA2	329	Q	H	-4.437
AP5B1	456	G	R	-4.433
CATSPER3	295	Q	H	-4.432
LMO7	568	K	T	-4.431
PISD	279	H	Y	-4.431
POMGNT1	534	D	H	-4.43
HEATR3	161	N	S	-4.423
CPLX3	59	D	N	-4.418
FYCO1	1380	T	P	-4.415
TESK2	333	G	R	-4.415
OR51E2	42	C	F	-4.41
PLA2G3	399	R	N	-4.409
RASEF	377	S	P	-4.404
APOA4	247	K	N	-4.392
MSLN	288	D	G	-4.392
MKKS	462	E	A	-4.391
WRAP73	45	Y	H	-4.388
ZMAT5	160	G	R	-4.385
ACKR1	219	I	T	-4.382
MYRIP	298	S	P	-4.382
NUDT17	185	Y	H	-4.379
CEP350	1840	D	N	-4.375
C11orf53	235	P	T	-4.374
C15orf39	94	Y	H	-4.374
BARHL2	196	D	H	-4.37
ALPK2	1883	S	H	-4.368
CCDC81	216	K	N	-4.364
TRAF3IP3	474	T	I	-4.361
RPL7L1	130	V	F	-4.353
RELN	2324	E	A	-4.351
CCDC158	497	T	N	-4.349
SCAP	1126	Y	H	-4.348
ABI3	330	K	N	-4.346
OPN4	240	T	A	-4.344
NOC2L	192	E	G	-4.343
ALDH4A1	304	R	C	-4.339
ALDH16A1	109	A	P	-4.334
AMOTL2	175	Y	C	-4.329
HTT	2811	Y	H	-4.323
EGFLAM	432	H	Y	-4.321
WDR46	560	S	R	-4.32
SYTL5	462	K	N	-4.317
USP8	464	R	C	-4.312
DAZL	203	Q	H	-4.304
POLG	192	E	G	-4.301
CEP250	556	G	E	-4.297
OCA2	847	M	T	-4.294
KIF16B	751	Q	H	-4.293
RNF8	342	Q	H	-4.293
ACSS3	376	G	S	-4.292
MAP2	115	Q	P	-4.29
UPB1	308	C	S	-4.285
SLC25A53	94	E	A	-4.279
SERPINI2	42	D	H	-4.278
DBN1	547	P	S	-4.275
CCDC82	241	Q	H	-4.274
HR	628	R	C	-4.274
DSTYK	789	N	S	-4.272
FAM188A	179	F	L	-4.271
ANKIB1	900	P	R	-4.269
MN1	56	G	A	-4.265
BCO1	116	T	I	-4.264
NOL12	144	P	L	-4.262
CASC3	593	P	A	-4.255
GAREM2	571	P	Q	-4.253
KIAA1033	672	H	N	-4.251
SETD1A	1322	P	A	-4.251
CLMP	372	T	P	-4.249
RNF26	65	L	P	-4.244
AASDH	417	T	M	-4.242
PPP4R2	148	N	S	-4.242
TRIP11	1342	S	F	-4.242
CCNB2	95	P	S	-4.241
DCT	473	Y	H	-4.239
GJD4	294	D	G	-4.235
TRUB2	58	E	G	-4.231
MTG2	364	S	C	-4.213
MEGF9	382	N	S	-4.212
C11orf53	185	T	M	-4.207
LTBR	374	G	D	-4.204
RAPGEFL1	612	T	M	-4.202
APOE	133	T	A	-4.199
C2orf71	226	F	L	-4.197
COA5	26	L	R	-4.196
IPMK	78	Q	D	-4.195
ZCCHC24	198	N	D	-4.194
SLC2A10	222	L	R	-4.191
IL10RB	124	A	P	-4.184
SUCO	923	E	V	-4.182
ETAA1	431	N	D	-4.18
CCDC85C	340	P	S	-4.179
TUT1	112	E	A	-4.176
DTNBP1	137	D	H	-4.173
SUN2	196	R	W	-4.173
GRK1	301	I	T	-4.172
NUP205	1897	I	T	-4.16
CCDC184	174	L	P	-4.156
COPS3	192	Y	H	-4.151
CAMTA2	1080	T	A	-4.15
CEP78	265	Q	H	-4.148
MLF2	2	F	L	-4.148
SLC22A7	572	L	R	-4.148
SLC50A1	82	L	A	-4.147
RAPGEF1	953	K	N	-4.14
WDSUB1	231	Y	C	-4.136
KMT5B	491	K	T	-4.135
SNCG	64	N	D	-4.132
TOMM22	124	N	K	-4.132
BCAT1	203	T	I	-4.131
CRTC2	153	P	S	-4.128
DTD1	157	P	S	-4.127
SYPL2	185	S	L	-4.127
CCDC81	309	P	S	-4.125
ZC3H14	135	S	V	-4.124
FRMPD4	1279	G	S	-4.122
ADNP2	814	A	P	-4.119
TRANK1	488	K	T	-4.115
TAF10	133	A	P	-4.11
UQCRC2	414	Q	H	-4.109
RIF1	1738	K	N	-4.108
LTN1	1423	E	R	-4.104
PHF12	195	T	I	-4.096
EMC9	85	N	H	-4.089
TPGS2	186	T	A	-4.089
MUC1	483	N	S	-4.086
SPG11	1068	N	S	-4.084
GLOD4	4	R	P	-4.081
MAML3	1118	P	Q	-4.081
C8B	338	R	H	-4.077
RNF207	579	T	A	-4.073
KRT23	136	G	D	-4.07
GMNN	63	S	Y	-4.067
PSME4	795	S	C	-4.066
UTP6	270	D	N	-4.059
POP5	135	Y	H	-4.056
HSF2BP	47	N	S	-4.055
NRIP1	584	C	R	-4.052
RMDN3	109	E	A	-4.051
AVEN	209	L	S	-4.048
UBE4A	642	F	L	-4.047
CCNI	174	P	T	-4.044
STBD1	263	Q	H	-4.038
FAM184A	521	L	R	-4.035
GIN1	205	D	G	-4.033
PFAS	682	N	S	-4.033
CCDC92	157	Y	H	-4.032
ACBD5	457	P	Q	-4.022
NBN	182	K	N	-4.019
GALE	69	D	N	-4.015
GAB2	368	S	L	-4.011
HECTD2	328	N	H	-4.007
SOWAHB	524	R	Q	-4
TRIB2	208	S	L	-4
TMEM201	338	H	Y	-3.991
IDNK	203	A	P	-3.99
EXOSC9	310	E	G	-3.989
GPR139	306	C	R	-3.986
PTRH1	130	Y	H	-3.983
SLC35G2	33	P	S	-3.982
GP6	132	L	F	-3.978
NMBR	381	G	E	-3.976
CDIP1	13	P	S	-3.972
CARNS1	284	E	A	-3.971
NCBP1	584	L	S	-3.97
BOD1L1	1120	M	V	-3.964
N6AMT1	163	L	F	-3.962
ESF1	658	E	G	-3.961
VCAN	2401	F	L	-3.961
ADCK5	252	G	S	-3.96
C1orf216	67	D	A	-3.96
SCARF1	487	S	R	-3.956
MRPS36	54	Q	H	-3.953
HEPACAM	138	N	S	-3.949
TEX14	507	D	E	-3.947
ATXN10	245	T	A	-3.944
GOLGB1	1509	E	K	-3.942
SPINT1	159	G	E	-3.938
RAI1	22	Q	P	-3.931
GPRIN3	499	T	N	-3.928
CCDC186	172	S	C	-3.926
DNAJC16	662	D	N	-3.92
PDLIM5	545	D	N	-3.918
TEX15	1870	S	P	-3.917
STOX1	770	G	E	-3.914
GPRC5D	184	T	A	-3.912
SLC35C1	169	Y	C	-3.912
GPC5	275	L	F	-3.911
CLDND1	138	F	L	-3.91
RAI1	14	Q	H	-3.909
ASXL1	1299	S	F	-3.908
PRL	186	Q	H	-3.908
B4GALT7	190	L	F	-3.907
FOXRED1	129	L	R	-3.902
MASTL	615	Q	P	-3.901
ELL3	166	D	G	-3.9
TMEM94	855	Y	H	-3.9
VCAN	72	D	E	-3.9
SS18	297	D	G	-3.899
SIRT7	327	G	S	-3.896
AGL	18	L	R	-3.892
DISP3	143	F	L	-3.892
MYCBPAP	271	Q	R	-3.89
WDR17	243	N	S	-3.888
NOD2	373	R	C	-3.886
FAM45A	343	N	H	-3.883
G6PC3	67	L	F	-3.874
FAM196B	306	P	S	-3.87
CTCFL	445	V	A	-3.868
EPHX4	138	H	P	-3.868
LPP	130	P	L	-3.868
UQCRFS1	268	D	N	-3.868
UBOX5	170	V	A	-3.86
TAF1A	204	D	A	-3.856
TOMM40L	53	N	H	-3.856
ZFYVE26	689	L	F	-3.854
PCM1	1117	V	A	-3.853
RAB11FIP3	353	E	V	-3.853
PROM1	146	R	Q	-3.849
SLC22A7	201	G	S	-3.848
EPB41L4A	429	D	G	-3.847
RTKN2	284	M	V	-3.842
ZNF462	1170	P	T	-3.839
RPRD2	798	S	P	-3.836
CNST	185	D	N	-3.835
CCDC157	427	S	G	-3.832
TTLL9	377	L	F	-3.828
POMT2	175	L	T	-3.824
SPG11	1717	H	Y	-3.823
THNSL1	55	D	V	-3.821
SP4	460	T	A	-3.82
BOC	962	G	R	-3.816
AGK	170	N	S	-3.814
NKTR	209	E	G	-3.814
RRP8	250	R	Q	-3.811
CXCR4	56	G	A	-3.808
HORMAD1	19	K	T	-3.808
DOT1L	373	D	E	-3.794
NSUN2	499	D	G	-3.79
SNAPC2	293	P	L	-3.79
PRPF6	648	A	G	-3.788
DCLRE1A	320	Q	R	-3.786
CCDC18	460	K	N	-3.785
ARRDC2	394	N	T	-3.783
PDCD11	75	L	F	-3.782
NEMF	42	Q	H	-3.781
F7	314	V	A	-3.775
DAW1	152	T	S	-3.771
FRMPD1	902	L	R	-3.769
HLCS	865	R	H	-3.769
HSD17B12	9	G	C	-3.765
EFCAB14	438	D	E	-3.763
PFAS	374	N	S	-3.763
SH3D19	820	E	K	-3.76
NFKB1	797	N	S	-3.757
OGFR	111	E	K	-3.757
OPN4	254	V	A	-3.755
PTRH1	150	S	G	-3.755
MDN1	5056	K	N	-3.75
GLDC	208	Q	L	-3.744
SYNDIG1L	144	S	L	-3.742
NDUFAF3	140	A	G	-3.741
RAI14	605	E	K	-3.741
EVC	586	L	R	-3.737
ESPL1	1720	T	M	-3.734
CENPE	839	E	K	-3.732
SIK3	743	Q	R	-3.732
PLAA	180	A	G	-3.731
PCM1	2130	E	K	-3.729
TMF1	379	E	V	-3.727
MYO16	262	L	F	-3.725
LPGAT1	349	H	N	-3.723
CGN	1040	F	S	-3.722
DTD2	154	L	F	-3.722
MYO16	749	R	Q	-3.722
FLAD1	437	R	H	-3.72
FBXO36	94	L	F	-3.717
STX4	193	T	M	-3.715
TXLNB	654	P	S	-3.715
OTOL1	178	K	Q	-3.714
SBSN	153	G	S	-3.713
PGF	65	Y	F	-3.71
C11orf54	9	H	Y	-3.707
FUBP3	255	S	C	-3.707
C10orf12	746	K	E	-3.705
CXorf23	78	S	P	-3.7
PCM1	1504	F	L	-3.7
MTTP	578	N	K	-3.699
TMEM37	51	V	A	-3.698
GLP1R	443	C	G	-3.693
KIF20B	262	N	S	-3.691
ALDH4A1	472	S	I	-3.69
CD3EAP	387	K	E	-3.689
NRROS	185	E	K	-3.676
MIS18BP1	7	K	E	-3.674
E2F1	283	Q	R	-3.673
KIZ	243	L	F	-3.67
SLC25A26	84	S	L	-3.668
LAMP1	313	A	G	-3.666
CCDC184	33	S	P	-3.66
CFAP70	197	A	V	-3.659
C16orf46	90	K	Q	-3.658
KANSL3	63	T	A	-3.654
SLC45A3	176	Y	F	-3.653
ZFYVE26	881	A	V	-3.65
AKAP5	282	N	H	-3.649
MDC1	2099	A	V	-3.647
SNX27	511	H	Q	-3.647
VPS36	332	S	L	-3.647
HELZ	1562	H	N	-3.646
POLD2	195	A	V	-3.646
SNRPD2	65	M	V	-3.645
EIF2B2	11	L	W	-3.643
ADGRF5	985	N	D	-3.642
AGL	13	N	S	-3.636
CNTRL	1321	L	F	-3.636
TTC1	114	E	G	-3.635
ACKR1	113	I	T	-3.63
C2orf71	540	M	I	-3.627
CFAP70	215	M	V	-3.623
MSTO1	498	G	R	-3.622
ADSL	142	L	F	-3.62
CPLX3	108	M	V	-3.62
SHD	327	E	K	-3.62
AFDN	992	A	T	-3.618
MGARP	57	S	G	-3.617
ISPD	125	T	S	-3.616
MAP3K4	172	G	A	-3.616
NEMP1	400	E	K	-3.615
RTN1	396	P	S	-3.609
CRBN	224	W	R	-3.608
STARD9	512	Q	R	-3.606
USP34	1610	P	S	-3.602
CCDC148	201	E	K	-3.601
MKS1	426	T	I	-3.601
MCAT	291	K	T	-3.598
ARHGEF37	499	Q	R	-3.595
SLC35C1	164	Q	R	-3.591
SNX31	159	Y	F	-3.591
GART	671	R	H	-3.587
ARID4B	830	C	S	-3.577
NOC2L	153	M	V	-3.577
SDE2	74	L	F	-3.569
PFN4	102	A	T	-3.568
LRRC32	54	L	F	-3.564
USP40	565	E	K	-3.564
XPO6	976	Q	H	-3.564
C19orf25	136	A	V	-3.561
FAM124A	438	S	F	-3.561
FBF1	286	Q	R	-3.559
SLC30A5	305	G	A	-3.554
CDKL2	564	P	S	-3.55
TET1	776	K	N	-3.546
NNT	305	A	T	-3.544
SLC35F4	296	N	S	-3.544
POLQ	307	M	I	-3.539
HSF4	175	R	Q	-3.536
PTPN12	546	P	A	-3.536
NBAS	496	V	A	-3.535
SLC31A2	91	L	F	-3.535
SPG11	1556	Y	F	-3.535
ISM2	551	A	G	-3.534
HLA-DMA	237	F	L	-3.533
MLXIPL	742	S	G	-3.533
FAM83B	949	P	A	-3.528
SNX19	1025	Q	H	-3.527
VIPR2	232	V	A	-3.525
METTL6	141	D	N	-3.521
CCDC189	144	A	T	-3.517
GCA	98	E	K	-3.517
SH3PXD2B	681	E	K	-3.517
RTTN	1423	L	F	-3.516
ATG4D	157	L	F	-3.514
RPP40	138	G	S	-3.509
MC2R	210	L	F	-3.506
HPS1	369	M	I	-3.504
CTXN2	68	V	G	-3.502
REV3L	1620	D	N	-3.5
RAD18	225	S	C	-3.499
SERPINB7	174	A	T	-3.498
WDR17	927	G	R	-3.497
SLC26A8	470	L	F	-3.495
AK7	641	E	K	-3.491
CSPP1	1248	D	E	-3.491
FOCAD	209	Y	F	-3.491
TTYH2	463	Q	R	-3.489
C18orf63	80	L	F	-3.488
DUSP19	166	M	I	-3.488
MAP3K14	563	M	V	-3.488
PGGT1B	70	D	G	-3.488
GABPB2	453	P	L	-3.481
TTLL4	435	P	S	-3.478
GPR137C	302	V	A	-3.462
USF3	1229	S	L	-3.462
RPL35	111	E	A	-3.458
ADGRF1	868	S	P	-3.457
TANGO6	873	L	F	-3.457
TTC19	331	E	K	-3.457
NXPH3	152	S	R	-3.456
OVOL1	75	G	R	-3.456
CCDC57	236	R	Q	-3.455
DDIAS	16	Q	K	-3.455
SH3D19	947	K	N	-3.455
CCDC173	159	L	F	-3.454
OLFML2A	173	H	R	-3.454
RNF5	101	Q	R	-3.451
CPLX3	139	D	G	-3.449
ADPGK	260	L	F	-3.447
CCNB3	1213	Q	K	-3.446
TXNDC12	70	K	Q	-3.446
AFF3	573	Y	F	-3.445
PIGM	293	A	G	-3.445
RSU1	174	K	Q	-3.444
ST6GAL2	31	T	M	-3.443
TERB1	346	Q	R	-3.443
ZNF598	91	Q	K	-3.438
TMEM239	193	L	S	-3.437
EDRF1	1118	F	L	-3.435
ZBTB40	413	E	K	-3.435
LZTS3	170	H	Q	-3.434
SH3PXD2A	823	L	R	-3.433
TRIP11	1392	D	G	-3.43
TEP1	1335	A	T	-3.428
RUSC2	947	N	S	-3.426
WNK2	1410	A	V	-3.426
KIAA0430	1607	P	L	-3.424
NCOA7	424	S	F	-3.424
SMPD4	928	Y	F	-3.424
AP5B1	765	D	H	-3.423
NUF2	220	T	A	-3.422
RIC3	359	E	K	-3.421
S100A13	84	A	T	-3.42
CEP350	1410	A	V	-3.418
VIPR2	247	V	A	-3.418
EGFL6	73	E	K	-3.416
TYW3	29	D	G	-3.416
TRANK1	943	I	T	-3.413
C19orf38	58	V	A	-3.412
AP5M1	86	R	H	-3.411
VGF	151	D	G	-3.411
TMEM62	250	A	G	-3.41
SYNC	170	E	A	-3.407
SLC46A2	141	A	G	-3.405
CBX6	330	P	N	-3.401
PIGM	284	S	G	-3.4
CEP250	510	Q	R	-3.399
CCDC18	630	K	Q	-3.397
LRRC19	72	Y	H	-3.394
NUP214	1070	L	F	-3.392
MFSD4A	465	S	G	-3.39
TTC27	23	Q	P	-3.389
POMK	324	A	T	-3.387
AFAP1L2	667	V	A	-3.384
MIEN1	59	L	R	-3.384
YLPM1	1094	P	L	-3.384
SUSD1	421	E	K	-3.38
REPS2	404	K	N	-3.379
MGA	1923	S	P	-3.377
REL	223	N	S	-3.377
THPO	291	S	R	-3.374
BCO1	400	L	F	-3.372
COL17A1	56	S	G	-3.372
DDIT4	211	S	G	-3.371
SRCAP	2211	D	E	-3.371
SRCAP	1610	P	Q	-3.37
CCDC184	44	M	V	-3.369
TMEM138	10	V	A	-3.368
USF3	1078	L	S	-3.367
PICK1	189	D	E	-3.362
CFP	250	G	S	-3.359
LRRK2	1876	E	K	-3.357
FOXRED2	166	T	A	-3.356
IPMK	75	K	Q	-3.355
PGM3	120	T	S	-3.355
NPPA	94	G	A	-3.354
CPLX3	132	L	S	-3.351
RAD50	582	S	C	-3.351
KIAA0922	1633	S	P	-3.35
PTRF	268	H	Y	-3.344
SLC29A2	253	P	L	-3.344
ERMAP	255	E	K	-3.343
RUNDC3A	360	K	T	-3.343
MSH3	708	D	N	-3.342
DCTN1	1214	R	C	-3.341
KRT12	316	A	V	-3.341
PCNT	888	A	T	-3.341
FAM120B	734	Q	R	-3.337
IP6K3	397	E	K	-3.336
COL10A1	557	I	T	-3.335
MYOT	113	P	S	-3.333
ELK4	78	Q	R	-3.33
SMARCAL1	48	Q	P	-3.33
C1orf228	8	A	E	-3.328
CRIM1	904	I	S	-3.326
NAALADL2	537	L	F	-3.326
OXSM	334	D	N	-3.324
EGFL8	58	Y	H	-3.321
DPH7	94	M	V	-3.319
GLDC	462	L	P	-3.319
GPR139	248	I	T	-3.319
PARP10	551	Q	R	-3.319
ALPK2	1175	S	P	-3.316
CLN6	171	Y	F	-3.315
ATXN10	258	E	G	-3.313
ZNF318	225	R	Q	-3.312
C1orf35	107	G	S	-3.311
NUP155	1264	L	F	-3.309
RTN4RL1	165	Q	R	-3.308
AGPS	202	F	I	-3.307
GBX2	177	A	P	-3.306
NHSL2	1029	P	S	-3.306
SCAPER	770	M	V	-3.3
UNC5CL	18	G	C	-3.297
ISPD	351	T	S	-3.296
LUM	162	T	S	-3.287
ACP2	84	R	Q	-3.286
SNX27	303	A	V	-3.286
PEX6	211	C	G	-3.283
HFM1	1082	V	A	-3.281
USP6NL	773	P	S	-3.281
CCDC91	285	L	F	-3.278
RASSF10	384	L	Q	-3.278
PLTP	348	A	G	-3.277
MBP	63	A	V	-3.276
SERPINI2	60	L	F	-3.275
TYRP1	136	L	F	-3.273
JMJD6	68	K	Q	-3.268
MRPL39	36	S	P	-3.266
LRRFIP2	281	V	G	-3.256
MRPS31	374	E	K	-3.255
HUWE1	2859	Q	P	-3.254
TYW3	20	L	R	-3.252
DISP3	112	N	D	-3.247
ZFYVE26	1700	T	S	-3.247
BACH2	329	Y	C	-3.246
ADGRF1	498	N	S	-3.245
CCDC184	48	K	E	-3.244
DISP3	159	L	R	-3.244
FRMPD4	659	G	S	-3.243
THNSL1	83	V	F	-3.241
RFTN2	150	A	V	-3.24
ERCC6	327	R	H	-3.238
KATNAL2	497	V	A	-3.233
DIABLO	43	H	R	-3.23
MDN1	4503	D	H	-3.228
MIGA2	74	S	P	-3.227
CCDC141	290	K	Q	-3.223
LRRC32	7	L	P	-3.223
PEAK1	1674	L	F	-3.223
C7	50	R	Q	-3.222
MXD1	182	S	G	-3.222
AFAP1L2	753	T	I	-3.217
TRAIP	156	A	T	-3.217
FKBP14	70	N	S	-3.216
AGA	183	K	Q	-3.214
CYSLTR2	166	I	T	-3.212
GAREM2	744	E	K	-3.21
ADGRF1	501	V	A	-3.206
PDZD3	511	D	E	-3.204
TMEM50B	55	N	S	-3.204
CEP250	665	E	K	-3.203
OCA2	384	L	F	-3.202
PSMB4	102	Y	F	-3.202
LRRK2	326	N	S	-3.2
MATN2	859	P	S	-3.2
IL17RA	112	A	V	-3.193
NIFK	286	K	E	-3.192
RAB11FIP2	77	P	R	-3.189
POMGNT2	132	F	L	-3.188
MPV17	17	K	T	-3.187
NARFL	50	F	V	-3.186
NUMA1	269	A	V	-3.186
CXorf36	383	D	N	-3.182
MROH9	60	E	K	-3.174
TEP1	548	Q	R	-3.171
RTFDC1	75	R	T	-3.169
PUS10	87	G	E	-3.168
PTK7	318	P	S	-3.167
TMEM116	284	Q	H	-3.165
AASDH	1078	A	T	-3.164
CRAMP1	755	A	V	-3.163
PCM1	1271	Q	K	-3.16
SMG5	643	Q	H	-3.158
ACBD3	269	N	S	-3.154
ADGRF1	636	I	F	-3.148
NOC2L	77	K	E	-3.148
TBXAS1	320	E	K	-3.147
ADGRL4	130	L	F	-3.145
RASSF5	343	Y	H	-3.145
FGGY	459	T	S	-3.144
NUP160	984	T	A	-3.143
SLC45A2	501	A	V	-3.143
CCDC172	49	K	E	-3.137
CYP2R1	205	T	I	-3.137
LIG4	883	R	H	-3.137
C17orf53	612	Q	R	-3.133
CXorf23	375	K	E	-3.132
WDPCP	262	A	T	-3.132
HECTD4	260	S	G	-3.131
AMOTL2	121	S	G	-3.13
RNF130	338	N	T	-3.128
C10orf105	41	A	G	-3.126
CTTN	371	P	S	-3.126
OPALIN	41	A	V	-3.126
SRBD1	662	V	A	-3.125
NCOA7	688	Q	R	-3.122
STRA6	362	Q	R	-3.122
ATXN7L2	681	G	A	-3.12
CPLX3	18	G	R	-3.119
CEP112	569	Q	H	-3.117
LTN1	859	A	G	-3.113
SPAG17	866	A	V	-3.109
RASL12	52	N	S	-3.108
FGL1	64	D	H	-3.106
TTF2	244	S	R	-3.106
ASXL3	612	T	A	-3.099
GOLIM4	685	A	V	-3.098
PTPDC1	692	I	T	-3.098
DISP3	144	T	A	-3.097
SLC22A7	384	V	A	-3.097
FOXP4	159	T	A	-3.095
RPS6KL1	185	A	V	-3.095
C10orf107	272	Q	R	-3.093
GLYCTK	210	Q	R	-3.093
FGA	748	A	V	-3.092
PTPRCAP	34	V	A	-3.092
PCM1	1349	T	A	-3.086
VAPB	204	S	I	-3.081
DFNA5	111	S	R	-3.08
CCDC66	880	Y	H	-3.072
PTTG1	94	T	N	-3.069
ATF6B	182	S	C	-3.066
G6PC3	194	R	Q	-3.064
CORIN	338	Q	K	-3.063
TCEANC2	6	I	T	-3.062
NUFIP2	555	G	E	-3.059
GPR4	228	S	G	-3.054
CWF19L1	55	E	A	-3.05
WDR41	168	T	S	-3.05
MDN1	5483	N	S	-3.046
DLG5	1357	S	P	-3.043
BOD1L1	2735	K	Q	-3.041
TBKBP1	195	D	G	-3.039
EIF2B5	592	V	A	-3.037
OVOL1	113	P	S	-3.036
PPM1H	350	Y	F	-3.036
GOLGB1	2104	L	F	-3.035
GATA4	429	N	G	-3.034
RREB1	1353	G	A	-3.033
SYT14	580	Y	C	-3.033
SERPINI1	56	A	G	-3.032
RNASEH2A	1	M	I	-3.031
ACTL7A	271	I	T	-3.03
EEF1AKMT1	104	Y	F	-3.026
CCDC184	40	M	V	-3.025
ERI2	198	S	R	-3.024
NEURL4	183	T	A	-3.022
HIVEP2	1588	P	L	-3.02
PDCD11	946	E	K	-3.016
SNX19	778	Q	H	-3.016
YLPM1	988	G	D	-3.011
SH2B1	252	L	Q	-3.01
DAG1	588	V	A	-3.009
ARFGEF3	2038	L	P	-3.006
UBE3B	190	N	S	-3.006
BLM	502	S	R	-3.004
CCDC167	50	E	Q	-3
AHI1	627	A	G	-2.998
SLCO5A1	152	V	A	-2.998
SCRN1	31	V	A	-2.996
SPG11	889	A	T	-2.995
CCDC184	41	K	E	-2.994
CTC1	695	A	V	-2.993
TMEM220	92	E	Q	-2.988
KLK13	51	A	G	-2.982
WDR91	724	N	S	-2.982
TONSL	1205	A	G	-2.974
GIN1	275	T	I	-2.971
CLEC4F	524	L	V	-2.97
EPB42	312	L	V	-2.969
LEPR	21	A	T	-2.969
PDZD2	2725	K	R	-2.969
MYLIP	101	K	Q	-2.968
ARHGAP11A	207	S	G	-2.963
CYP7A1	276	A	S	-2.962
GPR6	300	L	V	-2.961
RNF212B	160	S	L	-2.96
FCMR	212	K	E	-2.959
CRHBP	48	L	P	-2.958
GCM1	120	S	N	-2.958
SLC39A7	89	H	D	-2.955
CCDC60	305	E	D	-2.954
C14orf37	318	K	R	-2.95
AP4M1	121	D	E	-2.948
CRYM	215	E	N	-2.946
VPS37A	132	P	S	-2.945
JPH4	513	E	L	-2.944
CDRT4	145	R	K	-2.938
EEF2K	386	S	N	-2.938
C10orf105	42	L	V	-2.935
FAM169A	183	M	I	-2.935
ENO4	265	K	R	-2.934
SLC16A3	361	L	V	-2.934
BSX	85	T	A	-2.933
CDK5RAP2	1492	E	D	-2.933
PLA2G4A	325	N	S	-2.933
ZNF526	445	P	S	-2.933
FAM169B	9	R	K	-2.93
EIF2B4	140	K	S	-2.928
RALB	115	V	M	-2.928
SEBOX	61	A	G	-2.925
AKAP9	1933	E	D	-2.924
FOXM1	218	K	Q	-2.922
MICU1	102	K	N	-2.922
MTF1	360	Q	P	-2.921
NEFH	976	K	Q	-2.92
ENKD1	78	L	V	-2.919
GCM1	89	V	M	-2.917
RIMS3	279	K	R	-2.917
TMEM156	114	Q	K	-2.917
VIT	57	E	Q	-2.917
SDPR	110	T	A	-2.915
ZMAT5	65	Q	R	-2.912
GIGYF2	999	Q	R	-2.91
TEX15	2250	S	A	-2.909
FAM208B	2569	V	L	-2.908
B3GALT2	241	Y	H	-2.905
CLMN	180	A	V	-2.905
CCDC184	31	V	A	-2.903
SERPINB5	61	E	G	-2.903
STMND1	72	E	D	-2.903
CDK5RAP2	1504	E	Q	-2.902
ADGRF1	182	E	K	-2.899
CRAMP1	807	R	K	-2.896
GSAP	869	L	F	-2.896
ZDHHC23	421	T	N	-2.896
CNTRL	1082	E	K	-2.895
PDE2A	330	M	V	-2.892
WDR46	178	E	A	-2.892
C6orf163	4	N	S	-2.891
TANGO6	24	L	F	-2.891
RACGAP1	24	F	L	-2.888
GALNS	54	V	A	-2.883
IL18RAP	406	K	R	-2.883
STXBP4	405	Q	R	-2.881
ODF2L	220	Q	E	-2.876
DMP1	430	E	D	-2.874
PPP1R16B	464	P	S	-2.874
RAD51B	375	A	D	-2.873
TUBGCP2	570	P	S	-2.871
ASXL3	1272	N	T	-2.869
DDIAS	272	Q	E	-2.869
UBE3C	381	P	L	-2.865
PLEK	19	N	K	-2.864
ALOX5AP	67	V	A	-2.863
BTAF1	1143	N	S	-2.861
NRG3	639	Q	K	-2.859
TUBD1	254	N	S	-2.859
NPR3	492	L	F	-2.856
SYDE2	1194	N	S	-2.856
PDZD2	1850	S	N	-2.855
EHHADH	452	S	A	-2.853
IFRD2	165	L	Q	-2.853
KRBA1	890	E	Q	-2.853
PDE2A	248	K	E	-2.853
CER1	233	V	M	-2.852
FEZ2	135	S	A	-2.851
DBX1	3	F	L	-2.848
AKAP9	491	M	L	-2.847
TONSL	801	S	G	-2.846
ISLR	366	G	S	-2.845
FAM193A	756	A	T	-2.844
INSC	355	H	Q	-2.844
MAP7D1	144	E	Q	-2.844
KANSL1L	288	K	E	-2.84
SSH2	599	A	G	-2.84
OLFM4	378	V	L	-2.839
CCDC80	164	Y	F	-2.838
ZNF236	656	D	E	-2.835
SLC2A8	327	V	A	-2.832
FAM161B	230	S	P	-2.831
LURAP1L	198	D	E	-2.831
NPAT	906	L	V	-2.829
POLL	347	K	R	-2.828
TNRC18	1556	S	G	-2.825
EREG	80	Q	E	-2.824
RMND1	277	E	Q	-2.822
CHST3	410	D	A	-2.82
ARFGEF3	100	A	T	-2.819
BPTF	1599	E	D	-2.819
BFSP2	224	E	Q	-2.817
FOCAD	613	A	S	-2.816
SHC3	348	K	R	-2.814
MYO16	682	E	D	-2.813
SCARA3	105	L	F	-2.813
SYCP1	16	S	G	-2.811
PLEKHG1	1092	I	M	-2.81
TECPR2	655	S	R	-2.81
BPTF	1541	K	R	-2.807
CXorf23	77	R	K	-2.801
IRAK2	73	Q	E	-2.8
GCN1	2539	H	Y	-2.798
NGEF	708	N	K	-2.794
C9orf84	846	E	K	-2.791
FAM35A	729	R	K	-2.791
NHSL2	789	S	A	-2.787
BRCA1	159	L	R	-2.785
BCLAF1	777	F	L	-2.784
CEP164	1437	K	R	-2.784
BSPRY	250	L	V	-2.783
MDN1	3779	I	M	-2.783
SLC10A1	81	K	R	-2.783
LIME1	201	S	A	-2.781
KCNF1	39	D	A	-2.78
DZIP1	209	L	V	-2.778
FAM234A	345	V	M	-2.776
XIAP	190	Y	F	-2.775
DCT	542	R	H	-2.773
ARID3B	90	E	K	-2.772
TLR2	389	L	V	-2.771
CCDC191	343	K	Q	-2.767
ANO10	259	E	D	-2.766
CDCP2	185	L	V	-2.766
LMOD2	346	S	G	-2.766
NUDT17	188	V	A	-2.766
ZNF318	710	P	S	-2.766
FAM184B	395	A	T	-2.765
COL17A1	98	F	Y	-2.764
TRIP12	1042	T	P	-2.761
WDR1	11	S	G	-2.76
SDE2	420	Q	R	-2.759
ZNF598	666	Q	K	-2.759
TTLL4	204	K	N	-2.757
CD74	166	L	V	-2.756
MROH9	304	Q	R	-2.756
TEX14	974	K	R	-2.756
FAM135A	579	T	I	-2.755
ANKLE2	223	K	R	-2.754
BCO1	103	K	R	-2.752
DTHD1	424	S	A	-2.752
RAD21L1	520	N	S	-2.747
KCNV1	367	A	T	-2.746
ICE1	1843	R	K	-2.744
SLC25A31	282	R	H	-2.744
AIM1L	899	D	E	-2.743
SDPR	216	E	G	-2.743
CMPK2	298	E	D	-2.741
TMEM186	190	T	S	-2.741
GPATCH1	370	D	N	-2.74
PLEKHG1	1111	S	A	-2.74
NUP85	409	G	A	-2.735
WDR35	1117	T	M	-2.734
CD2	118	L	V	-2.733
TONSL	387	L	V	-2.731
DDX24	11	K	E	-2.728
MRPS23	55	K	R	-2.727
YLPM1	1746	S	T	-2.726
EXOC2	157	S	T	-2.723
HSF2BP	57	L	V	-2.723
LRRCC1	802	E	Q	-2.723
ZNF462	1593	K	R	-2.723
FCHO2	70	A	S	-2.722
DNAJC1	364	V	M	-2.72
EXOC2	322	K	R	-2.72
AMT	206	T	A	-2.718
FANK1	211	G	S	-2.718
RBM19	328	A	V	-2.718
TMEM41A	227	A	V	-2.712
MUL1	54	I	T	-2.711
NSUN6	459	I	M	-2.711
PRKCSH	191	K	R	-2.71
HLCS	454	L	V	-2.709
PLA2G4A	135	M	T	-2.709
TGFBRAP1	367	L	P	-2.708
KIF24	425	E	D	-2.705
KRIT1	414	A	V	-2.705
PPRC1	1155	E	K	-2.705
PXN	141	S	T	-2.705
RPAIN	196	T	S	-2.704
TDRD5	690	L	F	-2.704
TSPAN33	220	Y	F	-2.704
AGXT2	178	M	I	-2.701
FADS6	229	V	M	-2.701
LSR	188	D	E	-2.701
C20orf85	17	V	A	-2.7
SOWAHB	420	E	D	-2.698
NOB1	345	R	H	-2.697
RAI1	1026	L	P	-2.696
RAPH1	444	S	T	-2.696
BCO1	279	E	K	-2.695
TRIM7	441	Q	H	-2.689
BOC	41	Q	R	-2.688
ARID5B	1090	G	S	-2.686
FUBP3	277	K	R	-2.686
HSPA14	451	S	F	-2.686
NUP37	62	Q	H	-2.686
GPR75	173	F	A	-2.683
RAD23B	167	T	I	-2.683
ALG14	80	K	R	-2.682
EFNA3	153	N	S	-2.682
ERICH3	280	K	R	-2.681
RNF26	7	V	A	-2.681
CLMN	513	E	Q	-2.68
POMT1	370	K	R	-2.679
GFAP	299	L	V	-2.675
MDN1	908	E	Q	-2.675
ALG1	183	K	E	-2.673
DUSP5	298	S	N	-2.672
GHSR	180	V	A	-2.671
PRTN3	193	R	Q	-2.669
PARP10	540	E	Q	-2.667
TTLL5	1016	D	E	-2.666
GIGYF2	982	R	Q	-2.665
MPHOSPH9	378	L	V	-2.665
PLCZ1	163	D	E	-2.665
PRSS35	136	K	Q	-2.665
ARID5A	332	K	R	-2.663
B3GNT4	243	V	A	-2.663
AP4M1	269	D	E	-2.661
FNDC11	291	A	V	-2.66
PIK3CG	97	L	R	-2.658
REEP2	70	I	M	-2.658
CLHC1	424	Q	E	-2.657
KIAA0922	1007	K	R	-2.657
COL9A1	883	R	Q	-2.656
SHD	311	E	Q	-2.653
FDXACB1	150	M	V	-2.652
NUP155	1165	Y	H	-2.649
NOP9	192	D	G	-2.648
CASC1	376	E	Q	-2.647
CRIM1	762	Q	R	-2.646
EIF2A	517	S	R	-2.646
GDPD3	200	T	S	-2.646
TRERF1	170	S	T	-2.642
POLB	202	K	T	-2.641
STARD9	1749	V	M	-2.641
NUP155	1258	T	A	-2.64
AFTPH	365	C	Y	-2.639
DDX47	49	K	R	-2.639
KANSL1L	400	T	N	-2.639
MGA	2760	R	K	-2.639
TMED8	260	S	C	-2.639
KIAA0430	1568	S	P	-2.638
SRF	365	A	V	-2.636
GPRC5A	156	T	A	-2.634
MRVI1	757	E	D	-2.634
ZFHX2	1768	S	P	-2.634
BMP4	68	R	G	-2.632
CXorf23	17	S	T	-2.632
PLAUR	97	L	V	-2.632
TUT1	408	K	R	-2.632
UTP4	420	Y	H	-2.632
GCN1	869	N	S	-2.63
MYCBPAP	273	A	S	-2.63
PLEKHH3	212	V	L	-2.63
SS18	216	N	S	-2.629
UNC13D	905	E	A	-2.629
DLG5	466	E	Q	-2.626
MCM9	216	I	M	-2.626
SLC26A9	321	T	I	-2.625
AKAP9	497	E	D	-2.624
GCN1	546	T	I	-2.624
RSF1	1270	S	P	-2.624
DBT	444	M	L	-2.622
NOP9	180	E	K	-2.622
IFNAR1	133	V	L	-2.619
FOCAD	443	F	C	-2.617
NUDT9	238	S	T	-2.617
VGF	85	V	L	-2.617
SNX11	10	N	S	-2.616
PLAT	89	P	S	-2.613
HOGA1	211	K	R	-2.612
NUPL2	187	N	S	-2.611
NOC2L	70	K	R	-2.61
TPBG	418	S	A	-2.61
CCDC136	930	V	L	-2.607
AP5M1	104	G	D	-2.606
PORCN	391	D	E	-2.606
SCAP	1002	S	T	-2.606
HSD11B2	293	Q	R	-2.604
PRUNE1	58	I	M	-2.596
NOC2L	88	Q	R	-2.595
NRG3	549	D	N	-2.595
AIM1	752	K	E	-2.594
SCFD2	396	N	S	-2.593
RUSC2	193	P	A	-2.589
PRMT7	66	A	V	-2.587
CCDC136	975	E	Q	-2.586
CNOT1	646	E	D	-2.585
CUEDC1	60	N	S	-2.583
CRIM1	708	V	E	-2.582
SLC35F6	183	I	M	-2.581
C18orf63	569	K	R	-2.58
IPO9	352	T	S	-2.58
RAD9A	185	R	H	-2.579
CDC42	46	I	M	-2.578
TSC1	474	E	D	-2.578
ANXA2	307	I	S	-2.576
POLA2	489	S	P	-2.575
TNRC18	1657	K	R	-2.575
GOLGB1	362	A	S	-2.573
GPR75	147	V	A	-2.573
RRBP1	805	D	E	-2.573
FOXRED1	272	K	N	-2.571
NEU1	67	S	A	-2.569
CD86	67	E	D	-2.568
NME8	52	L	V	-2.568
DAGLB	340	Q	E	-2.566
KIAA1143	53	E	D	-2.566
RAB11FIP2	218	G	A	-2.564
VCAN	2020	S	G	-2.564
UBXN4	118	E	A	-2.563
NLRX1	777	D	G	-2.562
DLG5	1039	V	E	-2.561
MRVI1	789	Q	E	-2.561
METTL18	231	V	M	-2.558
IBTK	1316	A	V	-2.555
MYRIP	561	S	A	-2.55
SPATA19	49	E	Q	-2.546
DTWD2	257	D	E	-2.545
NSUN6	424	L	V	-2.544
POLA1	1032	K	R	-2.543
ZNF236	1486	V	M	-2.543
MAP2	709	Q	K	-2.541
MCCC2	188	R	Q	-2.541
NHSL1	137	E	D	-2.541
NOX4	121	K	R	-2.541
ZCCHC8	491	G	S	-2.541
CEP164	20	E	D	-2.54
FDXACB1	253	L	V	-2.54
FOXRED1	475	Y	H	-2.54
MAP10	974	K	R	-2.54
SLC2A8	196	L	V	-2.54
C5orf15	77	T	N	-2.539
SEPT1	104	P	R	-2.534
SPAG17	2026	K	R	-2.532
GOLIM4	612	E	Q	-2.531
MGAT3	137	R	H	-2.528
SETD5	835	T	A	-2.528
ZBTB16	330	H	R	-2.528
SYCP1	414	K	N	-2.527
HIVEP2	180	E	D	-2.526
TANGO6	75	D	N	-2.526
ZBTB38	413	D	G	-2.524
CDH16	196	S	N	-2.522
STOX2	309	T	A	-2.522
AGXT2	313	R	Q	-2.519
FAM134C	151	G	W	-2.519
UBXN10	171	E	D	-2.519
METAP1D	212	V	M	-2.518
CCDC189	375	S	G	-2.517
TTLL4	24	P	S	-2.513
CRHBP	90	E	A	-2.512
PLPPR1	166	S	N	-2.512
FAM184A	139	M	V	-2.51
SRBD1	481	L	F	-2.508
CER1	216	T	A	-2.507
MYBL2	640	P	S	-2.505
NUP160	88	Y	F	-2.501
SMARCAD1	390	L	V	-2.5
TSC1	1112	S	T	-2.5
CCDC39	773	E	K	-2.499
FYCO1	1363	G	S	-2.499
CRYBA1	219	S	L	-2.496
PFAS	635	K	R	-2.495
MPHOSPH8	464	N	S	-2.491
MARCH10	564	E	Q	-2.49
AQP11	112	M	T	-2.488
ERP29	193	E	K	-2.487
PIGO	518	A	G	-2.487
NEFH	964	K	E	-2.485
CEP250	1308	Q	R	-2.482
ZBTB40	734	K	R	-2.479
CEP250	895	Q	R	-2.478
RNF123	959	E	Q	-2.478
CCDC91	395	E	D	-2.476
SYT17	235	G	S	-2.472
TATDN3	81	R	K	-2.472
CMTR2	684	A	T	-2.471
KIAA0825	967	K	R	-2.471
CEP78	424	V	L	-2.469
GATM	419	Q	R	-2.466
WDR11	589	D	E	-2.465
RNF43	439	R	G	-2.464
EXT2	482	K	D	-2.463
EIF2B4	163	K	N	-2.459
HAUS5	99	E	D	-2.457
TKFC	173	A	T	-2.456
GYG1	4	Q	E	-2.454
PELO	222	F	L	-2.454
FAM214A	539	K	Q	-2.453
CTC1	1129	E	Q	-2.452
FAM175A	294	L	F	-2.452
MTMR11	503	P	H	-2.451
IMPG2	479	L	V	-2.45
SEC62	379	C	Y	-2.45
ZNF341	254	E	Q	-2.447
FXYD5	76	Q	P	-2.446
TDRD7	996	K	R	-2.442
FAM134C	172	L	V	-2.441
RITA1	39	L	V	-2.441
INSC	477	P	A	-2.44
PPP1R3A	280	T	A	-2.437
KCNF1	381	T	A	-2.435
BPTF	2311	Q	P	-2.432
SH3BP5	291	E	D	-2.431
VIPR2	308	V	M	-2.426
ERLIN1	334	E	V	-2.424
DCK	32	A	S	-2.423
MEIOC	164	V	A	-2.421
C10orf12	785	Q	R	-2.414
NR3C1	747	S	N	-2.414
GLTSCR1L	725	S	A	-2.413
TSC1	642	S	A	-2.413
ARHGEF37	238	E	D	-2.412
SPC25	115	E	D	-2.411
AIG1	70	S	G	-2.41
MOCOS	670	Q	R	-2.409
STAT6	247	G	R	-2.406
MYO16	391	K	R	-2.405
SH3PXD2B	345	L	P	-2.404
C14orf93	87	N	H	-2.4
FAM120B	305	K	R	-2.399
LRRC32	560	E	D	-2.398
PIKFYVE	966	K	E	-2.392
MXD1	193	Q	R	-2.39
NARFL	45	D	E	-2.389
SPEF2	1308	K	R	-2.387
COASY	367	Q	R	-2.386
CLCN7	77	H	P	-2.38
DUOXA1	203	L	F	-2.38
SMC2	621	E	Q	-2.379
MAP2	56	G	S	-2.378
EMILIN2	134	A	P	-2.377
MDM4	34	A	V	-2.377
NOC2L	82	E	D	-2.376
SLC35G2	65	G	E	-2.376
EDRF1	1100	K	R	-2.375
GPR75	151	Q	P	-2.37
CER1	42	L	F	-2.368
IL1A	53	S	T	-2.367
NR3C1	261	G	R	-2.365
SMO	766	L	R	-2.365
SFRP5	241	K	R	-2.362
FAM217B	100	K	R	-2.358
PSMA1	106	D	E	-2.358
SERPINB5	102	T	I	-2.358
AGL	1228	R	H	-2.354
RFTN2	153	R	Q	-2.35
AMBP	311	K	R	-2.349
METTL24	109	R	K	-2.349
SLC35A3	212	G	S	-2.349
SERPINE1	67	A	T	-2.347
GLIS3	141	I	F	-2.346
C10orf90	734	K	R	-2.345
HSPA14	448	G	E	-2.344
TRIM13	283	N	D	-2.344
FOS	45	N	T	-2.342
TBC1D31	388	T	S	-2.34
FAM180A	167	S	L	-2.339
SYTL5	426	V	M	-2.337
TMEM138	3	Q	K	-2.335
ASXL1	458	L	S	-2.334
RANGRF	66	Y	F	-2.333
TMEM201	462	T	A	-2.333
IP6K2	422	S	C	-2.331
RAI1	833	K	R	-2.331
NR3C1	749	E	D	-2.33
GBA	69	T	P	-2.329
UBE4A	1059	Q	H	-2.328
COASY	78	G	S	-2.322
ASB4	152	S	T	-2.321
CCDC68	195	V	L	-2.319
EXOC3L1	237	L	P	-2.317
OR6B1	1	M	I	-2.317
RIF1	713	R	K	-2.317
BMP15	83	H	Q	-2.316
CER1	144	A	S	-2.313
ZFPM2	732	T	A	-2.313
FBXO40	8	P	S	-2.311
PDCD11	1534	S	T	-2.308
MAP7D1	734	K	R	-2.307
MDN1	5019	E	Q	-2.305
FOXN1	505	K	N	-2.304
PSMB9	175	T	A	-2.304
GFAP	209	R	Q	-2.302
TRIM63	208	E	A	-2.301
APEX1	46	E	A	-2.296
TMED4	119	T	S	-2.293
GNL3	23	K	R	-2.289
SRSF4	266	R	H	-2.289
RNF141	133	S	P	-2.286
PRSS35	283	K	R	-2.282
TBRG1	346	E	D	-2.281
KRT12	279	P	T	-2.28
RAD54L	128	A	T	-2.28
NGDN	294	P	A	-2.277
SIAE	440	E	Q	-2.275
NHLRC2	505	K	R	-2.273
MUSK	567	M	V	-2.272
MGAT2	273	K	Q	-2.271
FAM189B	556	R	H	-2.27
ZFHX2	2254	A	T	-2.27
HES1	133	T	A	-2.268
WDR41	155	L	V	-2.267
NBAS	1975	S	A	-2.262
ELAC1	264	K	N	-2.26
WNK2	2111	V	M	-2.26
CCDC91	357	E	Q	-2.258
REV3L	1557	Q	P	-2.254
PNPLA1	46	A	T	-2.253
RUBCNL	586	A	V	-2.253
COX10	328	A	S	-2.246
CDC42EP4	24	A	T	-2.242
MC3R	289	M	L	-2.24
NSMAF	486	S	G	-2.24
METTL26	101	S	T	-2.238
NFIL3	32	L	F	-2.238
C1orf111	197	A	T	-2.234
C1orf74	258	S	A	-2.234
DBX2	160	A	S	-2.234
TRMT13	422	E	D	-2.234
VPS72	197	K	R	-2.234
ARL6IP6	148	T	A	-2.232
FAM193A	892	V	M	-2.231
SERTAD1	221	V	M	-2.23
PIGU	27	F	L	-2.229
USP34	618	E	D	-2.223
BORCS6	235	P	A	-2.222
FAM184A	1102	Q	H	-2.222
GNPTG	214	E	Q	-2.217
TPR	1900	Q	P	-2.216
PRUNE1	26	A	S	-2.215
NUFIP2	628	A	V	-2.214
COL9A2	219	D	E	-2.211
DECR2	31	A	S	-2.207
GAP43	192	A	V	-2.205
TAF1A	207	A	V	-2.205
ITPRIPL1	207	E	D	-2.204
DCLRE1B	88	E	Q	-2.198
REV3L	1081	R	H	-2.194
TMEM107	31	S	G	-2.194
TMEM62	467	N	K	-2.191
TTF2	536	Q	E	-2.191
AGL	700	A	S	-2.19
BOC	237	A	T	-2.19
SLC10A6	57	K	R	-2.188
HAUS4	101	D	G	-2.187
MAP2	1320	E	D	-2.186
CNTRL	1178	R	K	-2.185
CRYM	311	S	L	-2.185
CTCFL	434	A	S	-2.184
MAP2	585	L	F	-2.18
ACSF3	502	V	M	-2.179
METTL17	46	K	T	-2.179
MAP3K8	374	N	H	-2.177
MDN1	4275	V	M	-2.177
HINT2	82	A	N	-2.176
ZCCHC17	240	H	R	-2.175
C14orf93	155	V	A	-2.171
CTC1	431	L	V	-2.171
C1D	137	G	E	-2.17
FAM184A	951	M	I	-2.168
SCARA3	108	L	F	-2.168
UTP3	398	E	K	-2.162
GLDN	218	D	A	-2.16
FGG	36	I	N	-2.158
AIM1	797	S	P	-2.153
THADA	827	Q	K	-2.153
SIX4	448	I	M	-2.146
ALKBH2	121	T	S	-2.142
RAI14	124	S	A	-2.142
ATXN7L1	270	K	R	-2.141
LRRC40	148	T	I	-2.141
GOLGA3	875	R	K	-2.14
TSPAN12	107	E	K	-2.139
GPR176	502	S	T	-2.137
AATF	304	R	K	-2.135
LONP2	748	I	M	-2.134
RAI14	232	K	R	-2.132
FAM161B	126	S	T	-2.131
ZNF703	196	S	G	-2.129
TJAP1	277	P	T	-2.124
FOXRED2	616	Q	E	-2.123
LONP2	333	R	H	-2.123
BMP2K	378	S	C	-2.12
CDCA3	237	L	V	-2.12
FGFBP1	138	V	L	-2.113
KIAA2022	140	M	I	-2.11
SYT14	541	K	R	-2.11
ZNF622	222	E	G	-2.109
UBQLN3	472	P	S	-2.108
BCL9	402	P	S	-2.106
FRMPD1	898	E	Q	-2.106
MLH3	860	N	S	-2.106
PNN	289	S	T	-2.106
ST3GAL2	345	E	G	-2.106
BOC	188	V	M	-2.105
PHF20	567	E	D	-2.105
IKZF3	347	T	A	-2.104
EMILIN3	542	S	G	-2.103
KCNF1	134	K	R	-2.102
PTPN5	83	T	S	-2.1
P4HA3	91	T	A	-2.098
ATCAY	332	R	N	-2.095
GZF1	623	E	K	-2.092
NELFA	324	K	R	-2.09
CLN6	201	K	E	-2.087
GIGYF2	544	G	S	-2.087
TROAP	461	S	A	-2.087
KIAA0232	427	R	Q	-2.085
GPR137	347	T	A	-2.082
POMT2	537	S	T	-2.081
ERLIN1	327	L	R	-2.08
NUDT22	105	Q	R	-2.08
NAALADL2	542	R	K	-2.079
BCL6B	290	S	C	-2.078
RFX7	485	S	N	-2.077
SMYD4	718	S	A	-2.076
CCDC148	100	R	K	-2.075
MAP3K19	1343	R	K	-2.074
CCDC136	644	K	R	-2.07
ELOVL5	116	E	K	-2.07
RUSC2	1431	E	G	-2.07
SLC45A2	151	L	V	-2.07
PSMF1	107	N	S	-2.067
MTG2	250	K	R	-2.065
RPTOR	848	Q	R	-2.063
CEP97	831	E	Q	-2.061
MAP7D1	54	A	T	-2.058
PLEKHA1	228	E	D	-2.058
ZNF236	1520	S	T	-2.057
MED17	84	G	R	-2.051
MN1	283	V	L	-2.051
ZNF142	750	S	N	-2.051
MGA	2455	L	V	-2.05
GPR180	176	L	V	-2.048
TATDN1	130	K	R	-2.048
NFKBIZ	270	Q	P	-2.047
TBC1D5	559	S	T	-2.047
CDH16	273	E	D	-2.046
HOXD1	317	N	K	-2.046
COG7	383	E	D	-2.043
AUP1	146	V	A	-2.04
PPM1D	201	D	E	-2.037
NWD1	1162	T	A	-2.035
TNFRSF9	134	R	Q	-2.035
ANGEL1	662	S	G	-2.027
GAREM2	603	T	A	-2.027
E2F7	417	S	A	-2.026
ESPL1	1075	K	R	-2.026
LPAR3	28	T	A	-2.026
CPLX3	95	A	V	-2.024
MRPL39	68	K	R	-2.024
RAI14	861	K	R	-2.024
SART3	631	K	R	-2.024
SRCAP	518	S	N	-2.024
TTK	362	S	P	-2.023
GHITM	156	M	L	-2.022
SUCO	1299	S	A	-2.022
CFAP36	171	V	A	-2.021
OCLN	287	Y	D	-2.018
OGFOD1	264	E	K	-2.017
[truncated: 1,368 more rows]
