# Supplementary material for: Myotis rufoniger genome sequence and analyses: M. rufoniger’s genomic feature and the decreasing effective population size of Myotis bats
Source: PLoS One. 2017 Jul 5;12(7):e0180418. doi: 10.1371/journal.pone.0180418 (PMC5498047; doi:10.1371/journal.pone.0180418)
Supplement: S9 Table — (XLSX) [file pone.0180418.s017.xlsx]

## Sheet: Sheet1
S9 Table. M. rufoniger unique amino acid changes from gap filtered sequences
Gene	Position	Background amino acid	M. rufoniger amino acid	PROVEAN variant score
KIAA1462	189	W	R	-13.422
KRBA1	458	W	G	-12.327
ISX	196	W	S	-12.159
TMEM239	143	W	G	-12
PTX4	102	W	L	-11.615
GNRH1	67	C	R	-11.17
DNPH1	117	C	F	-10.862
IRAK2	276	C	Y	-10.266
BCO1	454	W	Q	-9.968
INPP5J	836	P	L	-9.763
LRCH1	537	P	L	-9.629
C1D	11	P	L	-9.619
CAPS2	547	C	S	-9.485
ODF2L	69	P	L	-9.386
AIRE	101	P	L	-9.332
MYRIP	804	P	L	-9.15
EBPL	135	C	S	-8.786
C1orf112	540	H	L	-8.723
LRRC34	245	P	L	-8.705
NEU1	88	G	C	-8.671
RNASEH2B	244	P	L	-8.648
MAMLD1	80	P	H	-8.632
EFCAB11	30	C	S	-8.598
IMPG2	1203	Y	C	-8.553
CCDC184	80	C	S	-8.485
PROM2	467	G	C	-8.401
SEC16A	222	P	L	-8.084
SLC51A	165	P	L	-8.081
BCO1	411	Y	S	-8.026
MAP7D2	207	P	L	-8.011
C10orf12	26	C	Y	-8.006
EMID1	323	P	H	-7.953
KIAA1462	1042	G	R	-7.908
TRERF1	236	Y	C	-7.896
CEP350	1062	P	A	-7.805
PLEKHG1	1013	P	L	-7.801
IL1RL2	310	G	E	-7.792
SLC35B4	215	Y	R	-7.791
C9orf84	652	D	V	-7.75
FAM129A	501	Y	D	-7.741
SDC2	182	G	E	-7.727
ADGRG5	498	F	S	-7.653
DMRTA1	479	R	W	-7.628
FAM53C	246	P	L	-7.606
KIAA0922	719	G	R	-7.593
OPN4	239	F	S	-7.56
RNASEL	296	G	R	-7.53
ACE2	492	P	A	-7.484
FAM134C	186	Y	C	-7.454
CKAP2L	379	P	H	-7.431
AP4B1	280	P	T	-7.429
RBKS	189	F	C	-7.42
DDO	187	G	C	-7.405
SEC22C	177	P	L	-7.394
COL19A1	1141	P	L	-7.357
DNAJC4	75	R	C	-7.35
TAS2R3	26	F	C	-7.331
PSMD6	307	P	R	-7.301
ACKR1	243	P	S	-7.298
YLPM1	1050	G	E	-7.253
MYRIP	769	G	Q	-7.213
SLC30A10	223	P	R	-7.212
C1orf112	465	G	R	-7.186
EFCAB14	170	H	Q	-7.171
CYB5R4	378	P	S	-7.168
CABP4	148	P	A	-7.136
PLEKHA1	236	P	S	-7.075
SIAE	236	G	R	-7.03
RHOU	126	L	P	-7
BPIFC	91	P	S	-6.996
RAI1	1593	P	L	-6.981
BCO1	236	Y	C	-6.975
SMYD4	721	H	R	-6.967
IL17RA	372	P	S	-6.955
AREG	177	F	S	-6.952
TGFB2	415	P	S	-6.94
CARF	85	G	V	-6.914
CER1	208	H	R	-6.901
SAAL1	358	R	C	-6.866
ALDH16A1	574	H	Q	-6.847
MED28	157	P	L	-6.843
RNF43	547	H	Q	-6.831
SYT16	244	C	W	-6.784
SEC16A	1181	P	S	-6.767
FBF1	699	Q	L	-6.761
CFAP45	513	R	C	-6.748
SEC16B	198	P	S	-6.747
FAM13C	517	H	Q	-6.729
MTERF2	315	Q	L	-6.717
SEC16B	719	P	L	-6.704
SDCBP2	55	G	V	-6.698
HLCS	303	N	Y	-6.694
ZFHX2	1550	P	S	-6.693
ZP2	629	L	P	-6.688
TLR2	565	D	A	-6.683
MRPS23	46	F	S	-6.649
AHI1	522	P	T	-6.63
VWA8	1332	P	L	-6.624
SERGEF	250	F	S	-6.617
IGFBP3	206	F	V	-6.602
KIAA1614	52	P	T	-6.573
PREB	279	P	R	-6.569
TAS2R40	176	P	R	-6.557
FAM161B	83	F	S	-6.55
ANGPTL4	295	G	D	-6.542
EXOC4	522	C	G	-6.534
WHRN	275	G	R	-6.519
SIGLEC1	397	G	D	-6.518
FBXL4	80	G	D	-6.517
FANCC	260	K	G	-6.514
EPB42	288	G	R	-6.505
ASCC1	242	G	C	-6.476
ARHGAP25	369	P	T	-6.462
PLPP5	110	F	S	-6.458
TYW3	43	F	C	-6.449
TDRD5	570	Q	L	-6.431
KIAA1462	675	L	P	-6.404
PRUNE1	71	F	S	-6.403
IL17A	66	Y	S	-6.399
KRT40	158	E	G	-6.383
POMT1	36	Y	S	-6.353
PIGV	139	C	Y	-6.344
GLO1	123	R	P	-6.341
THADA	721	P	L	-6.314
IFNLR1	311	P	L	-6.31
CEP290	2343	D	G	-6.3
SFTPC	128	P	L	-6.268
NBN	467	E	G	-6.26
PMFBP1	158	H	Q	-6.232
NFS1	195	P	S	-6.215
PCM1	2005	C	R	-6.203
SCP2	180	H	Q	-6.197
BPHL	258	H	Q	-6.176
TNIP1	331	Y	C	-6.155
C5orf30	160	G	D	-6.152
USP40	698	G	D	-6.139
IPO4	394	P	L	-6.073
SHC3	498	L	P	-6.066
ATF7IP	71	D	G	-6.057
LTV1	78	P	A	-6.054
CNTRL	1545	E	G	-6.047
CPLX3	124	G	R	-6.036
REEP1	160	R	P	-6.025
NDP	85	L	P	-6.023
IMPG2	603	S	L	-6
MPI	392	R	C	-5.998
SERPINB7	152	G	D	-5.997
STIL	393	H	R	-5.99
RPUSD2	135	F	C	-5.985
CD68	341	F	S	-5.968
PKP2	168	Y	C	-5.956
MLH3	247	K	T	-5.941
DTHD1	220	D	V	-5.937
CCDC184	45	E	G	-5.926
LRRC24	92	G	D	-5.914
NEK5	566	E	G	-5.91
NR2E3	171	H	R	-5.903
TANGO6	930	P	L	-5.902
CDC6	301	F	L	-5.9
CDRT4	45	E	A	-5.9
EXPH5	1046	R	M	-5.9
SH3KBP1	267	P	A	-5.899
IL17RA	594	D	G	-5.88
XIAP	260	P	Q	-5.844
ANKRD12	164	Q	P	-5.836
MGARP	140	P	S	-5.829
MLH3	634	G	S	-5.829
CENPJ	16	F	L	-5.816
SERPINI2	380	P	S	-5.812
PIGM	354	W	R	-5.808
KRT40	111	C	R	-5.808
PIGV	357	G	A	-5.8
TNIP2	219	H	Y	-5.789
HPS6	759	D	G	-5.784
FBXO43	349	S	F	-5.783
FAM135B	739	L	W	-5.78
CARNMT1	296	F	L	-5.779
FIBIN	16	C	G	-5.777
AFDN	1088	R	T	-5.768
GORASP2	226	P	T	-5.755
S100A13	48	H	R	-5.743
CEP295	2431	N	K	-5.738
SAMD7	244	P	S	-5.728
GPR139	281	N	T	-5.722
CEP164	1949	G	A	-5.719
PRDX3	219	F	L	-5.715
HAPLN4	212	G	S	-5.706
MYLK4	294	E	A	-5.706
ISLR	218	G	A	-5.696
TFEC	308	L	R	-5.678
PROSER1	786	P	S	-5.678
FAM160A1	428	R	S	-5.674
GGT7	374	P	S	-5.671
CEP68	292	L	R	-5.664
ARCN1	353	F	L	-5.661
MFSD3	214	G	A	-5.654
OLFML2A	182	E	G	-5.64
C2orf71	1074	P	S	-5.638
ZNF474	174	T	I	-5.637
RUSC2	336	E	G	-5.635
RNF43	431	C	G	-5.627
PIGM	94	F	C	-5.625
TCHP	309	E	G	-5.625
USP14	34	F	L	-5.624
ANP32A	41	F	L	-5.623
CCDC92	131	L	R	-5.6
NUP214	790	H	Y	-5.595
SMG6	662	P	T	-5.588
SPAG1	242	F	V	-5.585
SNRPD2	110	L	P	-5.58
GGH	262	P	A	-5.57
RNF32	74	E	G	-5.569
RAPGEF1	183	S	L	-5.564
KIAA0922	198	S	F	-5.559
SS18	353	P	S	-5.521
QARS	285	N	T	-5.514
SEC16A	260	P	T	-5.508
MN1	329	P	T	-5.506
GSS	345	E	L	-5.503
GLO1	142	F	L	-5.499
RBM28	21	E	G	-5.492
ZFYVE26	1217	E	A	-5.487
LRRC32	91	G	D	-5.473
CYP27B1	294	T	I	-5.47
FAM83F	227	T	M	-5.466
EME1	223	E	G	-5.446
CCDC81	634	G	S	-5.44
SMU1	469	F	L	-5.438
KIAA0922	1460	P	S	-5.434
ARRDC2	224	T	I	-5.43
SH3PXD2A	804	M	T	-5.425
IL12RB2	94	L	R	-5.421
TBRG1	189	G	D	-5.417
PROSER2	215	S	Y	-5.412
IRX4	50	P	Q	-5.411
CCDC191	191	T	P	-5.406
REV3L	1070	N	I	-5.396
TYW3	119	H	Y	-5.394
NCAPH	558	T	I	-5.385
TRERF1	867	F	L	-5.383
DCLRE1A	319	S	L	-5.383
PTPMT1	157	E	A	-5.381
CXCR4	192	R	C	-5.374
TOM1L1	190	P	S	-5.373
CLINT1	554	P	S	-5.367
CHGB	129	H	Q	-5.363
FHL1	174	F	L	-5.338
CEP350	1553	S	L	-5.338
SCAPER	810	T	P	-5.337
CRYBG3	2204	T	K	-5.331
RRN3	333	G	D	-5.327
NEURL4	188	R	P	-5.326
PCM1	712	G	E	-5.324
RPL4	260	L	S	-5.318
CEP350	307	G	D	-5.31
C1D	36	M	T	-5.302
WDR34	451	F	L	-5.301
NDUFB11	55	W	S	-5.3
TPMT	104	N	T	-5.3
TCP11L2	377	G	S	-5.3
CEP97	283	Q	P	-5.278
OLFML2A	510	T	I	-5.267
THRSP	113	F	I	-5.264
HSD17B2	198	E	A	-5.257
NPTN	230	A	D	-5.255
EGFL6	263	E	A	-5.251
GLO1	154	D	G	-5.25
FAM92B	187	T	I	-5.244
C10orf12	44	S	L	-5.242
FAM83F	315	S	Y	-5.234
CNTRL	1139	R	S	-5.233
MC4R	43	Q	L	-5.232
NSFL1C	329	F	L	-5.23
PCM1	170	Q	P	-5.225
LIG1	875	F	L	-5.222
ALKBH3	138	E	A	-5.221
DEPDC7	411	F	L	-5.212
GPR156	776	S	I	-5.212
GPAT2	745	E	V	-5.209
AUNIP	140	S	Y	-5.205
WDR91	391	R	C	-5.198
RNF133	238	Q	P	-5.194
PPP1R3A	1009	G	E	-5.192
DCLRE1A	746	T	K	-5.189
ANKRD16	126	H	Y	-5.188
APBB3	52	G	A	-5.188
ERICH3	202	G	S	-5.184
ACSF3	513	G	D	-5.184
CTSS	203	S	F	-5.181
VRK3	363	K	M	-5.171
GPR161	383	P	R	-5.165
MIGA1	222	R	C	-5.161
SPEN	2581	P	T	-5.157
TBPL2	101	F	C	-5.154
CDC25C	170	D	G	-5.152
MRM1	202	F	L	-5.126
CYB5R1	170	P	L	-5.104
ZNF106	899	F	L	-5.1
CMTR2	663	H	N	-5.096
TBRG1	340	D	G	-5.089
SLC39A13	342	G	S	-5.087
NCAPH	623	A	D	-5.086
RABEPK	106	P	S	-5.079
WRN	1039	K	T	-5.07
L3HYPDH	317	C	S	-5.068
QSOX2	167	T	M	-5.065
RAD17	155	G	D	-5.056
MATN1	259	G	R	-5.053
ZC2HC1C	337	K	T	-5.047
KIF20B	1331	S	F	-5.047
CDH16	524	P	T	-5.045
CXorf23	656	G	R	-5.043
TANGO6	123	P	A	-5.031
PARG	321	E	G	-5.022
TTC3	510	F	L	-5.017
ASB11	83	T	K	-5.016
NUP214	1219	P	S	-5.015
MFNG	288	L	R	-5.013
C11orf53	178	L	Q	-5.009
CCDC184	171	D	H	-4.998
KANSL1L	104	P	T	-4.997
ZIC5	594	P	A	-4.997
HDAC6	1182	S	L	-4.989
PPP1R3A	782	D	G	-4.973
THADA	80	D	G	-4.962
GLG1	960	D	G	-4.957
ANKRD40	268	Q	H	-4.944
CCDC81	71	F	C	-4.941
CASC3	349	Y	S	-4.934
KATNBL1	97	M	T	-4.931
SLC2A8	340	F	L	-4.929
GPRIN2	392	L	P	-4.927
ZNF407	299	K	T	-4.92
HS3ST6	168	H	R	-4.912
CCDC172	53	E	A	-4.903
CD38	105	D	N	-4.898
GORASP2	85	T	I	-4.892
MTBP	253	E	T	-4.889
FBXL5	280	D	A	-4.886
CCDC189	134	Q	H	-4.881
C1orf109	107	N	S	-4.875
DNAJC16	371	F	L	-4.869
SLC13A3	302	G	A	-4.862
CLNS1A	171	E	G	-4.858
GPR37	503	F	L	-4.856
STRA6	440	L	R	-4.853
SPATA18	449	N	S	-4.846
NPAT	179	Q	P	-4.845
IL21R	102	T	M	-4.843
THRSP	26	N	K	-4.841
TMUB1	76	H	L	-4.839
HTRA4	244	D	N	-4.838
C10orf12	222	S	L	-4.838
C2orf71	405	G	S	-4.832
HTR1D	83	T	A	-4.825
MLXIPL	601	K	N	-4.817
C10orf12	1232	A	P	-4.809
TANK	365	D	G	-4.804
MRPL32	72	L	W	-4.799
ZMAT5	158	P	L	-4.796
LAMB3	889	R	G	-4.792
TDRD5	822	G	E	-4.787
TAT	301	F	L	-4.786
ATF7IP	815	T	P	-4.785
CEP120	164	P	S	-4.778
ABCF1	471	T	A	-4.763
KANSL1L	295	K	T	-4.761
RAPGEF1	184	S	P	-4.759
PLEKHA1	218	N	H	-4.754
BICDL2	138	E	G	-4.745
PLA2G6	20	N	S	-4.742
FGFBP1	8	L	A	-4.737
RASSF5	293	S	C	-4.736
CEP350	142	S	I	-4.733
BCO1	256	D	N	-4.729
SH3PXD2A	848	R	G	-4.71
TTC3	512	K	N	-4.703
RAB11FIP4	417	T	M	-4.703
DAGLB	330	F	L	-4.702
FAM135B	614	E	G	-4.701
CEP250	183	E	A	-4.695
LUZP1	493	K	T	-4.687
SUSD5	333	E	A	-4.684
STARD7	240	N	S	-4.682
BOD1L1	2862	S	P	-4.68
E2F7	489	D	N	-4.679
PATL2	492	N	D	-4.678
PLA2G15	172	T	I	-4.677
SLTM	1168	F	L	-4.673
PPP1R3A	985	S	L	-4.664
TTC25	455	S	L	-4.655
BCO1	110	F	L	-4.647
BPTF	1459	K	T	-4.645
ZBTB24	120	D	N	-4.638
NUMA1	1419	Q	H	-4.629
DMRTA1	273	K	T	-4.626
MCMDC2	287	F	L	-4.613
CDC45	525	M	T	-4.612
WDR11	1105	C	S	-4.611
IL18R1	509	N	H	-4.608
TRIP6	260	T	A	-4.601
ZBTB24	28	E	A	-4.598
ZDHHC12	112	S	C	-4.598
HIVEP3	1251	P	S	-4.594
PPP1R17	47	G	E	-4.585
DDIAS	626	T	K	-4.583
MPHOSPH9	937	S	P	-4.577
SECISBP2	76	F	L	-4.573
REV3L	1105	S	I	-4.556
SLTM	921	F	L	-4.55
DBNL	103	T	I	-4.549
CCDC141	95	N	H	-4.547
NRDE2	728	H	Q	-4.547
GPR152	433	P	S	-4.545
FARSA	496	D	G	-4.544
IL20RB	117	R	H	-4.537
OR6B1	60	Y	H	-4.537
EPN3	344	D	H	-4.529
CATIP	215	K	N	-4.527
PHF7	260	D	A	-4.522
FAM214B	272	P	L	-4.52
CEP350	2223	S	P	-4.52
MGAT2	282	E	V	-4.518
EIF2B4	244	N	S	-4.517
C16orf86	325	Y	H	-4.507
CCDC141	766	K	T	-4.5
TMEM161A	79	D	N	-4.498
NUDT22	136	F	L	-4.498
SERPINA7	288	T	I	-4.492
TMUB1	164	N	S	-4.49
TUBD1	415	N	T	-4.485
PGF	33	N	S	-4.482
TFEC	427	S	C	-4.481
IL12RB2	498	R	C	-4.479
RAD52	16	P	R	-4.479
F3	227	S	P	-4.474
PCM1	190	S	P	-4.469
TSNAXIP1	699	Q	H	-4.466
ENDOU	154	N	S	-4.464
TCF25	581	T	A	-4.462
CD3D	111	D	N	-4.461
CCDC184	37	N	G	-4.461
FCMR	242	G	S	-4.461
LTBR	400	S	F	-4.456
PTRF	136	K	N	-4.451
TTI1	239	F	L	-4.445
RILP	343	F	L	-4.444
KIAA0430	210	H	R	-4.437
OCA2	329	Q	H	-4.437
CATSPER3	295	Q	H	-4.432
HEATR3	161	N	S	-4.423
CPLX3	59	D	N	-4.418
OR51E2	42	C	F	-4.41
PLA2G3	399	R	N	-4.409
RASEF	377	S	P	-4.404
MKKS	462	E	A	-4.391
WRAP73	45	Y	H	-4.388
ZMAT5	160	G	R	-4.385
ACKR1	219	I	T	-4.382
MYRIP	298	S	P	-4.382
CEP350	1840	D	N	-4.375
C15orf39	94	Y	H	-4.374
C11orf53	235	P	T	-4.374
BARHL2	196	D	H	-4.37
CCDC81	216	K	N	-4.364
RPL7L1	130	V	F	-4.353
CCDC158	497	T	N	-4.349
OPN4	240	T	A	-4.344
ALDH16A1	109	A	P	-4.334
AMOTL2	175	Y	C	-4.329
WDR46	560	S	R	-4.32
SYTL5	462	K	N	-4.317
USP8	464	R	C	-4.312
DAZL	203	Q	H	-4.304
CEP250	556	G	E	-4.297
OCA2	847	M	T	-4.294
KIF16B	751	Q	H	-4.293
ACSS3	376	G	S	-4.292
MAP2	115	Q	P	-4.29
SLC25A53	94	E	A	-4.279
SERPINI2	42	D	H	-4.278
DBN1	547	P	S	-4.275
CCDC82	241	Q	H	-4.274
HR	628	R	C	-4.274
FAM188A	179	F	L	-4.271
MN1	56	G	A	-4.265
BCO1	116	T	I	-4.264
CASC3	593	P	A	-4.255
GAREM2	571	P	Q	-4.253
KIAA1033	672	H	N	-4.251
CLMP	372	T	P	-4.249
RNF26	65	L	P	-4.244
PPP4R2	148	N	S	-4.242
AASDH	417	T	M	-4.242
CCNB2	95	P	S	-4.241
DCT	473	Y	H	-4.239
GJD4	294	D	G	-4.235
TRUB2	58	E	G	-4.231
MTG2	364	S	C	-4.213
MEGF9	382	N	S	-4.212
C11orf53	185	T	M	-4.207
LTBR	374	G	D	-4.204
C2orf71	226	F	L	-4.197
COA5	26	L	R	-4.196
ZCCHC24	198	N	D	-4.194
SLC2A10	222	L	R	-4.191
IL10RB	124	A	P	-4.184
SUCO	923	E	V	-4.182
ETAA1	431	N	D	-4.18
CCDC85C	340	P	S	-4.179
DTNBP1	137	D	H	-4.173
SUN2	196	R	W	-4.173
GRK1	301	I	T	-4.172
NUP205	1897	I	T	-4.16
CCDC184	174	L	P	-4.156
COPS3	192	Y	H	-4.151
SLC22A7	572	L	R	-4.148
CEP78	265	Q	H	-4.148
SLC50A1	82	L	A	-4.147
RAPGEF1	953	K	N	-4.14
WDSUB1	231	Y	C	-4.136
KMT5B	491	K	T	-4.135
TOMM22	124	N	K	-4.132
SNCG	64	N	D	-4.132
BCAT1	203	T	I	-4.131
CRTC2	153	P	S	-4.128
SYPL2	185	S	L	-4.127
DTD1	157	P	S	-4.127
CCDC81	309	P	S	-4.125
ZC3H14	135	S	V	-4.124
FRMPD4	1279	G	S	-4.122
ADNP2	814	A	P	-4.119
TRANK1	488	K	T	-4.115
LTN1	1423	E	R	-4.104
PHF12	195	T	I	-4.096
TPGS2	186	T	A	-4.089
EMC9	85	N	H	-4.089
GLOD4	4	R	P	-4.081
MAML3	1118	P	Q	-4.081
C8B	338	R	H	-4.077
KRT23	136	G	D	-4.07
GMNN	63	S	Y	-4.067
PSME4	795	S	C	-4.066
UTP6	270	D	N	-4.059
POP5	135	Y	H	-4.056
HSF2BP	47	N	S	-4.055
NRIP1	584	C	R	-4.052
AVEN	209	L	S	-4.048
UBE4A	642	F	L	-4.047
CCNI	174	P	T	-4.044
STBD1	263	Q	H	-4.038
FAM184A	521	L	R	-4.035
GIN1	205	D	G	-4.033
PFAS	682	N	S	-4.033
CCDC92	157	Y	H	-4.032
NBN	182	K	N	-4.019
GALE	69	D	N	-4.015
GAB2	368	S	L	-4.011
HECTD2	328	N	H	-4.007
SOWAHB	524	R	Q	-4
TRIB2	208	S	L	-4
TMEM201	338	H	Y	-3.991
IDNK	203	A	P	-3.99
EXOSC9	310	E	G	-3.989
GPR139	306	C	R	-3.986
SLC35G2	33	P	S	-3.982
NMBR	381	G	E	-3.976
CDIP1	13	P	S	-3.972
NCBP1	584	L	S	-3.97
BOD1L1	1120	M	V	-3.964
ESF1	658	E	G	-3.961
VCAN	2401	F	L	-3.961
C1orf216	67	D	A	-3.96
SCARF1	487	S	R	-3.956
MRPS36	54	Q	H	-3.953
ATXN10	245	T	A	-3.944
GOLGB1	1509	E	K	-3.942
SPINT1	159	G	E	-3.938
RAI1	22	Q	P	-3.931
GPRIN3	499	T	N	-3.928
CCDC186	172	S	C	-3.926
DNAJC16	662	D	N	-3.92
PDLIM5	545	D	N	-3.918
TEX15	1870	S	P	-3.917
STOX1	770	G	E	-3.914
GPRC5D	184	T	A	-3.912
GPC5	275	L	F	-3.911
CLDND1	138	F	L	-3.91
RAI1	14	Q	H	-3.909
PRL	186	Q	H	-3.908
ASXL1	1299	S	F	-3.908
B4GALT7	190	L	F	-3.907
ELL3	166	D	G	-3.9
VCAN	72	D	E	-3.9
TMEM94	855	Y	H	-3.9
SS18	297	D	G	-3.899
SIRT7	327	G	S	-3.896
MYCBPAP	271	Q	R	-3.89
FAM45A	343	N	H	-3.883
G6PC3	67	L	F	-3.874
FAM196B	306	P	S	-3.87
EPHX4	138	H	P	-3.868
LPP	130	P	L	-3.868
CTCFL	445	V	A	-3.868
UQCRFS1	268	D	N	-3.868
UBOX5	170	V	A	-3.86
TAF1A	204	D	A	-3.856
TOMM40L	53	N	H	-3.856
ZFYVE26	689	L	F	-3.854
PCM1	1117	V	A	-3.853
PROM1	146	R	Q	-3.849
SLC22A7	201	G	S	-3.848
EPB41L4A	429	D	G	-3.847
RTKN2	284	M	V	-3.842
ZNF462	1170	P	T	-3.839
RPRD2	798	S	P	-3.836
CNST	185	D	N	-3.835
CCDC157	427	S	G	-3.832
TTLL9	377	L	F	-3.828
POMT2	175	L	T	-3.824
THNSL1	55	D	V	-3.821
SP4	460	T	A	-3.82
BOC	962	G	R	-3.816
AGK	170	N	S	-3.814
NKTR	209	E	G	-3.814
RRP8	250	R	Q	-3.811
HORMAD1	19	K	T	-3.808
CXCR4	56	G	A	-3.808
DOT1L	373	D	E	-3.794
SNAPC2	293	P	L	-3.79
NSUN2	499	D	G	-3.79
PRPF6	648	A	G	-3.788
DCLRE1A	320	Q	R	-3.786
CCDC18	460	K	N	-3.785
ARRDC2	394	N	T	-3.783
PDCD11	75	L	F	-3.782
NEMF	42	Q	H	-3.781
F7	314	V	A	-3.775
DAW1	152	T	S	-3.771
HLCS	865	R	H	-3.769
FRMPD1	902	L	R	-3.769
HSD17B12	9	G	C	-3.765
EFCAB14	438	D	E	-3.763
PFAS	374	N	S	-3.763
SH3D19	820	E	K	-3.76
OGFR	111	E	K	-3.757
OPN4	254	V	A	-3.755
NDUFAF3	140	A	G	-3.741
RAI14	605	E	K	-3.741
EVC	586	L	R	-3.737
ESPL1	1720	T	M	-3.734
CENPE	839	E	K	-3.732
PLAA	180	A	G	-3.731
PCM1	2130	E	K	-3.729
TMF1	379	E	V	-3.727
LPGAT1	349	H	N	-3.723
CGN	1040	F	S	-3.722
DTD2	154	L	F	-3.722
FLAD1	437	R	H	-3.72
FBXO36	94	L	F	-3.717
STX4	193	T	M	-3.715
TXLNB	654	P	S	-3.715
OTOL1	178	K	Q	-3.714
SBSN	153	G	S	-3.713
PGF	65	Y	F	-3.71
C11orf54	9	H	Y	-3.707
FUBP3	255	S	C	-3.707
C10orf12	746	K	E	-3.705
CXorf23	78	S	P	-3.7
PCM1	1504	F	L	-3.7
MTTP	578	N	K	-3.699
TMEM37	51	V	A	-3.698
KIF20B	262	N	S	-3.691
NRROS	185	E	K	-3.676
MIS18BP1	7	K	E	-3.674
E2F1	283	Q	R	-3.673
KIZ	243	L	F	-3.67
SLC25A26	84	S	L	-3.668
CCDC184	33	S	P	-3.66
CFAP70	197	A	V	-3.659
C16orf46	90	K	Q	-3.658
KANSL3	63	T	A	-3.654
SLC45A3	176	Y	F	-3.653
ZFYVE26	881	A	V	-3.65
AKAP5	282	N	H	-3.649
VPS36	332	S	L	-3.647
SNX27	511	H	Q	-3.647
HELZ	1562	H	N	-3.646
SNRPD2	65	M	V	-3.645
EIF2B2	11	L	W	-3.643
ADGRF5	985	N	D	-3.642
CNTRL	1321	L	F	-3.636
TTC1	114	E	G	-3.635
ACKR1	113	I	T	-3.63
C2orf71	540	M	I	-3.627
CFAP70	215	M	V	-3.623
MSTO1	498	G	R	-3.622
ADSL	142	L	F	-3.62
CPLX3	108	M	V	-3.62
AFDN	992	A	T	-3.618
MGARP	57	S	G	-3.617
ISPD	125	T	S	-3.616
NEMP1	400	E	K	-3.615
CRBN	224	W	R	-3.608
STARD9	512	Q	R	-3.606
CCDC148	201	E	K	-3.601
MKS1	426	T	I	-3.601
MCAT	291	K	T	-3.598
ARHGEF37	499	Q	R	-3.595
SNX31	159	Y	F	-3.591
ARID4B	830	C	S	-3.577
SDE2	74	L	F	-3.569
PFN4	102	A	T	-3.568
LRRC32	54	L	F	-3.564
XPO6	976	Q	H	-3.564
USP40	565	E	K	-3.564
C19orf25	136	A	V	-3.561
FAM124A	438	S	F	-3.561
FBF1	286	Q	R	-3.559
SLC30A5	305	G	A	-3.554
CDKL2	564	P	S	-3.55
TET1	776	K	N	-3.546
SLC35F4	296	N	S	-3.544
PTPN12	546	P	A	-3.536
SLC31A2	91	L	F	-3.535
ISM2	551	A	G	-3.534
HLA-DMA	237	F	L	-3.533
MLXIPL	742	S	G	-3.533
FAM83B	949	P	A	-3.528
SNX19	1025	Q	H	-3.527
VIPR2	232	V	A	-3.525
METTL6	141	D	N	-3.521
CCDC189	144	A	T	-3.517
GCA	98	E	K	-3.517
SH3PXD2B	681	E	K	-3.517
ATG4D	157	L	F	-3.514
RPP40	138	G	S	-3.509
MC2R	210	L	F	-3.506
HPS1	369	M	I	-3.504
CTXN2	68	V	G	-3.502
REV3L	1620	D	N	-3.5
RAD18	225	S	C	-3.499
SERPINB7	174	A	T	-3.498
SLC26A8	470	L	F	-3.495
AK7	641	E	K	-3.491
FOCAD	209	Y	F	-3.491
CSPP1	1248	D	E	-3.491
TTYH2	463	Q	R	-3.489
PGGT1B	70	D	G	-3.488
DUSP19	166	M	I	-3.488
C18orf63	80	L	F	-3.488
GABPB2	453	P	L	-3.481
TTLL4	435	P	S	-3.478
USF3	1229	S	L	-3.462
GPR137C	302	V	A	-3.462
TANGO6	873	L	F	-3.457
TTC19	331	E	K	-3.457
OVOL1	75	G	R	-3.456
NXPH3	152	S	R	-3.456
DDIAS	16	Q	K	-3.455
SH3D19	947	K	N	-3.455
OLFML2A	173	H	R	-3.454
CCDC173	159	L	F	-3.454
RNF5	101	Q	R	-3.451
CPLX3	139	D	G	-3.449
ADPGK	260	L	F	-3.447
TXNDC12	70	K	Q	-3.446
PIGM	293	A	G	-3.445
AFF3	573	Y	F	-3.445
RSU1	174	K	Q	-3.444
ST6GAL2	31	T	M	-3.443
TERB1	346	Q	R	-3.443
ZNF598	91	Q	K	-3.438
TMEM239	193	L	S	-3.437
ZBTB40	413	E	K	-3.435
SH3PXD2A	823	L	R	-3.433
RUSC2	947	N	S	-3.426
KIAA0430	1607	P	L	-3.424
SMPD4	928	Y	F	-3.424
NCOA7	424	S	F	-3.424
NUF2	220	T	A	-3.422
RIC3	359	E	K	-3.421
S100A13	84	A	T	-3.42
VIPR2	247	V	A	-3.418
CEP350	1410	A	V	-3.418
TYW3	29	D	G	-3.416
EGFL6	73	E	K	-3.416
TRANK1	943	I	T	-3.413
C19orf38	58	V	A	-3.412
VGF	151	D	G	-3.411
TMEM62	250	A	G	-3.41
SYNC	170	E	A	-3.407
SLC46A2	141	A	G	-3.405
PIGM	284	S	G	-3.4
CEP250	510	Q	R	-3.399
CCDC18	630	K	Q	-3.397
LRRC19	72	Y	H	-3.394
NUP214	1070	L	F	-3.392
MFSD4A	465	S	G	-3.39
TTC27	23	Q	P	-3.389
POMK	324	A	T	-3.387
MIEN1	59	L	R	-3.384
YLPM1	1094	P	L	-3.384
AFAP1L2	667	V	A	-3.384
SUSD1	421	E	K	-3.38
REPS2	404	K	N	-3.379
REL	223	N	S	-3.377
MGA	1923	S	P	-3.377
THPO	291	S	R	-3.374
BCO1	400	L	F	-3.372
COL17A1	56	S	G	-3.372
SRCAP	2211	D	E	-3.371
SRCAP	1610	P	Q	-3.37
CCDC184	44	M	V	-3.369
TMEM138	10	V	A	-3.368
USF3	1078	L	S	-3.367
PICK1	189	D	E	-3.362
CFP	250	G	S	-3.359
PGM3	120	T	S	-3.355
NPPA	94	G	A	-3.354
CPLX3	132	L	S	-3.351
RAD50	582	S	C	-3.351
KIAA0922	1633	S	P	-3.35
SLC29A2	253	P	L	-3.344
PTRF	268	H	Y	-3.344
RUNDC3A	360	K	T	-3.343
ERMAP	255	E	K	-3.343
DCTN1	1214	R	C	-3.341
KRT12	316	A	V	-3.341
PCNT	888	A	T	-3.341
COL10A1	557	I	T	-3.335
MYOT	113	P	S	-3.333
ELK4	78	Q	R	-3.33
SMARCAL1	48	Q	P	-3.33
CRIM1	904	I	S	-3.326
NAALADL2	537	L	F	-3.326
OXSM	334	D	N	-3.324
EGFL8	58	Y	H	-3.321
GPR139	248	I	T	-3.319
ATXN10	258	E	G	-3.313
ZNF318	225	R	Q	-3.312
C1orf35	107	G	S	-3.311
NHSL2	1029	P	S	-3.306
SCAPER	770	M	V	-3.3
ISPD	351	T	S	-3.296
LUM	162	T	S	-3.287
ACP2	84	R	Q	-3.286
SNX27	303	A	V	-3.286
PEX6	211	C	G	-3.283
HFM1	1082	V	A	-3.281
USP6NL	773	P	S	-3.281
CCDC91	285	L	F	-3.278
PLTP	348	A	G	-3.277
MBP	63	A	V	-3.276
SERPINI2	60	L	F	-3.275
TYRP1	136	L	F	-3.273
JMJD6	68	K	Q	-3.268
LRRFIP2	281	V	G	-3.256
MRPS31	374	E	K	-3.255
HUWE1	2859	Q	P	-3.254
TYW3	20	L	R	-3.252
ZFYVE26	1700	T	S	-3.247
BACH2	329	Y	C	-3.246
CCDC184	48	K	E	-3.244
FRMPD4	659	G	S	-3.243
THNSL1	83	V	F	-3.241
RFTN2	150	A	V	-3.24
ERCC6	327	R	H	-3.238
KATNAL2	497	V	A	-3.233
DIABLO	43	H	R	-3.23
CCDC141	290	K	Q	-3.223
LRRC32	7	L	P	-3.223
C7	50	R	Q	-3.222
MXD1	182	S	G	-3.222
TRAIP	156	A	T	-3.217
AFAP1L2	753	T	I	-3.217
FKBP14	70	N	S	-3.216
AGA	183	K	Q	-3.214
CYSLTR2	166	I	T	-3.212
GAREM2	744	E	K	-3.21
TMEM50B	55	N	S	-3.204
PDZD3	511	D	E	-3.204
CEP250	665	E	K	-3.203
PSMB4	102	Y	F	-3.202
OCA2	384	L	F	-3.202
MATN2	859	P	S	-3.2
IL17RA	112	A	V	-3.193
RAB11FIP2	77	P	R	-3.189
POMGNT2	132	F	L	-3.188
MPV17	17	K	T	-3.187
NARFL	50	F	V	-3.186
NUMA1	269	A	V	-3.186
CXorf36	383	D	N	-3.182
RTFDC1	75	R	T	-3.169
PUS10	87	G	E	-3.168
TMEM116	284	Q	H	-3.165
AASDH	1078	A	T	-3.164
PCM1	1271	Q	K	-3.16
TBXAS1	320	E	K	-3.147
ADGRL4	130	L	F	-3.145
RASSF5	343	Y	H	-3.145
FGGY	459	T	S	-3.144
SLC45A2	501	A	V	-3.143
CCDC172	49	K	E	-3.137
LIG4	883	R	H	-3.137
CYP2R1	205	T	I	-3.137
WDPCP	262	A	T	-3.132
CXorf23	375	K	E	-3.132
AMOTL2	121	S	G	-3.13
RNF130	338	N	T	-3.128
CTTN	371	P	S	-3.126
OPALIN	41	A	V	-3.126
SRBD1	662	V	A	-3.125
STRA6	362	Q	R	-3.122
NCOA7	688	Q	R	-3.122
ATXN7L2	681	G	A	-3.12
CPLX3	18	G	R	-3.119
CEP112	569	Q	H	-3.117
LTN1	859	A	G	-3.113
RASL12	52	N	S	-3.108
TTF2	244	S	R	-3.106
FGL1	64	D	H	-3.106
PTPDC1	692	I	T	-3.098
SLC22A7	384	V	A	-3.097
RPS6KL1	185	A	V	-3.095
C10orf107	272	Q	R	-3.093
PTPRCAP	34	V	A	-3.092
FGA	748	A	V	-3.092
PCM1	1349	T	A	-3.086
VAPB	204	S	I	-3.081
CCDC66	880	Y	H	-3.072
PTTG1	94	T	N	-3.069
G6PC3	194	R	Q	-3.064
CORIN	338	Q	K	-3.063
TCEANC2	6	I	T	-3.062
NUFIP2	555	G	E	-3.059
GPR4	228	S	G	-3.054
WDR41	168	T	S	-3.05
BOD1L1	2735	K	Q	-3.041
TBKBP1	195	D	G	-3.039
EIF2B5	592	V	A	-3.037
OVOL1	113	P	S	-3.036
GOLGB1	2104	L	F	-3.035
GATA4	429	N	G	-3.034
SYT14	580	Y	C	-3.033
SERPINI1	56	A	G	-3.032
ACTL7A	271	I	T	-3.03
EEF1AKMT1	104	Y	F	-3.026
CCDC184	40	M	V	-3.025
ERI2	198	S	R	-3.024
NEURL4	183	T	A	-3.022
HIVEP2	1588	P	L	-3.02
PDCD11	946	E	K	-3.016
SNX19	778	Q	H	-3.016
YLPM1	988	G	D	-3.011
CCDC167	50	E	Q	-3
AHI1	627	A	G	-2.998
SLCO5A1	152	V	A	-2.998
SCRN1	31	V	A	-2.996
CCDC184	41	K	E	-2.994
CTC1	695	A	V	-2.993
TMEM220	92	E	Q	-2.988
WDR91	724	N	S	-2.982
KLK13	51	A	G	-2.982
GIN1	275	T	I	-2.971
LEPR	21	A	T	-2.969
EPB42	312	L	V	-2.969
MYLIP	101	K	Q	-2.968
ARHGAP11A	207	S	G	-2.963
CYP7A1	276	A	S	-2.962
GPR6	300	L	V	-2.961
RNF212B	160	S	L	-2.96
FCMR	212	K	E	-2.959
CRHBP	48	L	P	-2.958
SLC39A7	89	H	D	-2.955
CCDC60	305	E	D	-2.954
C14orf37	318	K	R	-2.95
AP4M1	121	D	E	-2.948
CRYM	215	E	N	-2.946
VPS37A	132	P	S	-2.945
JPH4	513	E	L	-2.944
CDRT4	145	R	K	-2.938
FAM169A	183	M	I	-2.935
ENO4	265	K	R	-2.934
ZNF526	445	P	S	-2.933
PLA2G4A	325	N	S	-2.933
BSX	85	T	A	-2.933
FAM169B	9	R	K	-2.93
RALB	115	V	M	-2.928
EIF2B4	140	K	S	-2.928
SEBOX	61	A	G	-2.925
MTF1	360	Q	P	-2.921
ENKD1	78	L	V	-2.919
RIMS3	279	K	R	-2.917
VIT	57	E	Q	-2.917
SDPR	110	T	A	-2.915
ZMAT5	65	Q	R	-2.912
GIGYF2	999	Q	R	-2.91
TEX15	2250	S	A	-2.909
FAM208B	2569	V	L	-2.908
B3GALT2	241	Y	H	-2.905
CLMN	180	A	V	-2.905
CCDC184	31	V	A	-2.903
STMND1	72	E	D	-2.903
SERPINB5	61	E	G	-2.903
ZDHHC23	421	T	N	-2.896
CNTRL	1082	E	K	-2.895
WDR46	178	E	A	-2.892
C6orf163	4	N	S	-2.891
TANGO6	24	L	F	-2.891
RACGAP1	24	F	L	-2.888
IL18RAP	406	K	R	-2.883
STXBP4	405	Q	R	-2.881
ODF2L	220	Q	E	-2.876
DMP1	430	E	D	-2.874
RAD51B	375	A	D	-2.873
TUBGCP2	570	P	S	-2.871
DDIAS	272	Q	E	-2.869
PLEK	19	N	K	-2.864
BTAF1	1143	N	S	-2.861
TUBD1	254	N	S	-2.859
NPR3	492	L	F	-2.856
SYDE2	1194	N	S	-2.856
KRBA1	890	E	Q	-2.853
CER1	233	V	M	-2.852
DBX1	3	F	L	-2.848
ISLR	366	G	S	-2.845
INSC	355	H	Q	-2.844
FAM193A	756	A	T	-2.844
KANSL1L	288	K	E	-2.84
CCDC80	164	Y	F	-2.838
SLC2A8	327	V	A	-2.832
LURAP1L	198	D	E	-2.831
FAM161B	230	S	P	-2.831
NPAT	906	L	V	-2.829
POLL	347	K	R	-2.828
EREG	80	Q	E	-2.824
RMND1	277	E	Q	-2.822
BPTF	1599	E	D	-2.819
BFSP2	224	E	Q	-2.817
FOCAD	613	A	S	-2.816
SHC3	348	K	R	-2.814
SCARA3	105	L	F	-2.813
PLEKHG1	1092	I	M	-2.81
BPTF	1541	K	R	-2.807
CXorf23	77	R	K	-2.801
IRAK2	73	Q	E	-2.8
GCN1	2539	H	Y	-2.798
NGEF	708	N	K	-2.794
FAM35A	729	R	K	-2.791
C9orf84	846	E	K	-2.791
NHSL2	789	S	A	-2.787
BCLAF1	777	F	L	-2.784
CEP164	1437	K	R	-2.784
BSPRY	250	L	V	-2.783
LIME1	201	S	A	-2.781
DZIP1	209	L	V	-2.778
FAM234A	345	V	M	-2.776
XIAP	190	Y	F	-2.775
DCT	542	R	H	-2.773
ARID3B	90	E	K	-2.772
TLR2	389	L	V	-2.771
CCDC191	343	K	Q	-2.767
ANO10	259	E	D	-2.766
CDCP2	185	L	V	-2.766
ZNF318	710	P	S	-2.766
COL17A1	98	F	Y	-2.764
TRIP12	1042	T	P	-2.761
SDE2	420	Q	R	-2.759
ZNF598	666	Q	K	-2.759
TTLL4	204	K	N	-2.757
CD74	166	L	V	-2.756
FAM135A	579	T	I	-2.755
ANKLE2	223	K	R	-2.754
BCO1	103	K	R	-2.752
DTHD1	424	S	A	-2.752
RAD21L1	520	N	S	-2.747
KCNV1	367	A	T	-2.746
SDPR	216	E	G	-2.743
TMEM186	190	T	S	-2.741
CMPK2	298	E	D	-2.741
GPATCH1	370	D	N	-2.74
PLEKHG1	1111	S	A	-2.74
NUP85	409	G	A	-2.735
WDR35	1117	T	M	-2.734
CD2	118	L	V	-2.733
DDX24	11	K	E	-2.728
MRPS23	55	K	R	-2.727
YLPM1	1746	S	T	-2.726
HSF2BP	57	L	V	-2.723
ZNF462	1593	K	R	-2.723
FCHO2	70	A	S	-2.722
DNAJC1	364	V	M	-2.72
RBM19	328	A	V	-2.718
AMT	206	T	A	-2.718
TMEM41A	227	A	V	-2.712
MUL1	54	I	T	-2.711
NSUN6	459	I	M	-2.711
PLA2G4A	135	M	T	-2.709
HLCS	454	L	V	-2.709
KRIT1	414	A	V	-2.705
PPRC1	1155	E	K	-2.705
KIF24	425	E	D	-2.705
PXN	141	S	T	-2.705
TSPAN33	220	Y	F	-2.704
TDRD5	690	L	F	-2.704
RPAIN	196	T	S	-2.704
LSR	188	D	E	-2.701
C20orf85	17	V	A	-2.7
SOWAHB	420	E	D	-2.698
RAPH1	444	S	T	-2.696
RAI1	1026	L	P	-2.696
BCO1	279	E	K	-2.695
TRIM7	441	Q	H	-2.689
BOC	41	Q	R	-2.688
FUBP3	277	K	R	-2.686
ARID5B	1090	G	S	-2.686
GPR75	173	F	A	-2.683
EFNA3	153	N	S	-2.682
RNF26	7	V	A	-2.681
ERICH3	280	K	R	-2.681
CLMN	513	E	Q	-2.68
POMT1	370	K	R	-2.679
GFAP	299	L	V	-2.675
DUSP5	298	S	N	-2.672
GHSR	180	V	A	-2.671
PRTN3	193	R	Q	-2.669
PRSS35	136	K	Q	-2.665
PLCZ1	163	D	E	-2.665
GIGYF2	982	R	Q	-2.665
MPHOSPH9	378	L	V	-2.665
ARID5A	332	K	R	-2.663
B3GNT4	243	V	A	-2.663
AP4M1	269	D	E	-2.661
FNDC11	291	A	V	-2.66
REEP2	70	I	M	-2.658
KIAA0922	1007	K	R	-2.657
CLHC1	424	Q	E	-2.657
COL9A1	883	R	Q	-2.656
FDXACB1	150	M	V	-2.652
CASC1	376	E	Q	-2.647
EIF2A	517	S	R	-2.646
GDPD3	200	T	S	-2.646
CRIM1	762	Q	R	-2.646
TRERF1	170	S	T	-2.642
POLB	202	K	T	-2.641
STARD9	1749	V	M	-2.641
TMED8	260	S	C	-2.639
KANSL1L	400	T	N	-2.639
AFTPH	365	C	Y	-2.639
MGA	2760	R	K	-2.639
KIAA0430	1568	S	P	-2.638
SRF	365	A	V	-2.636
GPRC5A	156	T	A	-2.634
MRVI1	757	E	D	-2.634
ZFHX2	1768	S	P	-2.634
BMP4	68	R	G	-2.632
UTP4	420	Y	H	-2.632
CXorf23	17	S	T	-2.632
PLEKHH3	212	V	L	-2.63
GCN1	869	N	S	-2.63
MYCBPAP	273	A	S	-2.63
SS18	216	N	S	-2.629
SLC26A9	321	T	I	-2.625
GCN1	546	T	I	-2.624
RSF1	1270	S	P	-2.624
DBT	444	M	L	-2.622
NUDT9	238	S	T	-2.617
FOCAD	443	F	C	-2.617
VGF	85	V	L	-2.617
SNX11	10	N	S	-2.616
PLAT	89	P	S	-2.613
HOGA1	211	K	R	-2.612
NUPL2	187	N	S	-2.611
TPBG	418	S	A	-2.61
CCDC136	930	V	L	-2.607
PORCN	391	D	E	-2.606
HSD11B2	293	Q	R	-2.604
PRUNE1	58	I	M	-2.596
AIM1	752	K	E	-2.594
SCFD2	396	N	S	-2.593
RUSC2	193	P	A	-2.589
PRMT7	66	A	V	-2.587
CCDC136	975	E	Q	-2.586
CNOT1	646	E	D	-2.585
CUEDC1	60	N	S	-2.583
CRIM1	708	V	E	-2.582
SLC35F6	183	I	M	-2.581
IPO9	352	T	S	-2.58
C18orf63	569	K	R	-2.58
RAD9A	185	R	H	-2.579
CDC42	46	I	M	-2.578
TSC1	474	E	D	-2.578
ANXA2	307	I	S	-2.576
POLA2	489	S	P	-2.575
GOLGB1	362	A	S	-2.573
GPR75	147	V	A	-2.573
NEU1	67	S	A	-2.569
CD86	67	E	D	-2.568
NME8	52	L	V	-2.568
KIAA1143	53	E	D	-2.566
DAGLB	340	Q	E	-2.566
RAB11FIP2	218	G	A	-2.564
VCAN	2020	S	G	-2.564
UBXN4	118	E	A	-2.563
MRVI1	789	Q	E	-2.561
METTL18	231	V	M	-2.558
IBTK	1316	A	V	-2.555
MYRIP	561	S	A	-2.55
SPATA19	49	E	Q	-2.546
DTWD2	257	D	E	-2.545
NSUN6	424	L	V	-2.544
POLA1	1032	K	R	-2.543
MAP2	709	Q	K	-2.541
NOX4	121	K	R	-2.541
FDXACB1	253	L	V	-2.54
SLC2A8	196	L	V	-2.54
CEP164	20	E	D	-2.54
C5orf15	77	T	N	-2.539
SEPT1	104	P	R	-2.534
ZBTB16	330	H	R	-2.528
MGAT3	137	R	H	-2.528
SETD5	835	T	A	-2.528
HIVEP2	180	E	D	-2.526
TANGO6	75	D	N	-2.526
ZBTB38	413	D	G	-2.524
CDH16	196	S	N	-2.522
STOX2	309	T	A	-2.522
UBXN10	171	E	D	-2.519
FAM134C	151	G	W	-2.519
METAP1D	212	V	M	-2.518
CCDC189	375	S	G	-2.517
TTLL4	24	P	S	-2.513
CRHBP	90	E	A	-2.512
PLPPR1	166	S	N	-2.512
FAM184A	139	M	V	-2.51
SRBD1	481	L	F	-2.508
CER1	216	T	A	-2.507
TSC1	1112	S	T	-2.5
CCDC39	773	E	K	-2.499
CRYBA1	219	S	L	-2.496
PFAS	635	K	R	-2.495
MPHOSPH8	464	N	S	-2.491
MARCH10	564	E	Q	-2.49
AQP11	112	M	T	-2.488
ERP29	193	E	K	-2.487
PIGO	518	A	G	-2.487
CEP250	1308	Q	R	-2.482
ZBTB40	734	K	R	-2.479
CEP250	895	Q	R	-2.478
CCDC91	395	E	D	-2.476
SYT17	235	G	S	-2.472
TATDN3	81	R	K	-2.472
CMTR2	684	A	T	-2.471
KIAA0825	967	K	R	-2.471
CEP78	424	V	L	-2.469
GATM	419	Q	R	-2.466
WDR11	589	D	E	-2.465
RNF43	439	R	G	-2.464
EIF2B4	163	K	N	-2.459
HAUS5	99	E	D	-2.457
TKFC	173	A	T	-2.456
GYG1	4	Q	E	-2.454
FAM214A	539	K	Q	-2.453
CTC1	1129	E	Q	-2.452
FAM175A	294	L	F	-2.452
MTMR11	503	P	H	-2.451
SEC62	379	C	Y	-2.45
IMPG2	479	L	V	-2.45
FXYD5	76	Q	P	-2.446
TDRD7	996	K	R	-2.442
FAM134C	172	L	V	-2.441
RITA1	39	L	V	-2.441
INSC	477	P	A	-2.44
PPP1R3A	280	T	A	-2.437
BPTF	2311	Q	P	-2.432
SH3BP5	291	E	D	-2.431
VIPR2	308	V	M	-2.426
ERLIN1	334	E	V	-2.424
DCK	32	A	S	-2.423
MEIOC	164	V	A	-2.421
NR3C1	747	S	N	-2.414
C10orf12	785	Q	R	-2.414
GLTSCR1L	725	S	A	-2.413
TSC1	642	S	A	-2.413
ARHGEF37	238	E	D	-2.412
SPC25	115	E	D	-2.411
AIG1	70	S	G	-2.41
MOCOS	670	Q	R	-2.409
STAT6	247	G	R	-2.406
SH3PXD2B	345	L	P	-2.404
C14orf93	87	N	H	-2.4
LRRC32	560	E	D	-2.398
MXD1	193	Q	R	-2.39
NARFL	45	D	E	-2.389
COASY	367	Q	R	-2.386
DUOXA1	203	L	F	-2.38
SMC2	621	E	Q	-2.379
MAP2	56	G	S	-2.378
MDM4	34	A	V	-2.377
SLC35G2	65	G	E	-2.376
GPR75	151	Q	P	-2.37
CER1	42	L	F	-2.368
IL1A	53	S	T	-2.367
SMO	766	L	R	-2.365
NR3C1	261	G	R	-2.365
SFRP5	241	K	R	-2.362
PSMA1	106	D	E	-2.358
FAM217B	100	K	R	-2.358
SERPINB5	102	T	I	-2.358
RFTN2	153	R	Q	-2.35
METTL24	109	R	K	-2.349
AMBP	311	K	R	-2.349
SLC35A3	212	G	S	-2.349
SERPINE1	67	A	T	-2.347
GLIS3	141	I	F	-2.346
TRIM13	283	N	D	-2.344
FOS	45	N	T	-2.342
FAM180A	167	S	L	-2.339
SYTL5	426	V	M	-2.337
TMEM138	3	Q	K	-2.335
ASXL1	458	L	S	-2.334
RANGRF	66	Y	F	-2.333
TMEM201	462	T	A	-2.333
RAI1	833	K	R	-2.331
NR3C1	749	E	D	-2.33
GBA	69	T	P	-2.329
UBE4A	1059	Q	H	-2.328
COASY	78	G	S	-2.322
CCDC68	195	V	L	-2.319
EXOC3L1	237	L	P	-2.317
OR6B1	1	M	I	-2.317
BMP15	83	H	Q	-2.316
CER1	144	A	S	-2.313
FBXO40	8	P	S	-2.311
PDCD11	1534	S	T	-2.308
PSMB9	175	T	A	-2.304
FOXN1	505	K	N	-2.304
GFAP	209	R	Q	-2.302
TRIM63	208	E	A	-2.301
APEX1	46	E	A	-2.296
TMED4	119	T	S	-2.293
SRSF4	266	R	H	-2.289
GNL3	23	K	R	-2.289
RNF141	133	S	P	-2.286
PRSS35	283	K	R	-2.282
TBRG1	346	E	D	-2.281
RAD54L	128	A	T	-2.28
KRT12	279	P	T	-2.28
NGDN	294	P	A	-2.277
SIAE	440	E	Q	-2.275
NHLRC2	505	K	R	-2.273
MGAT2	273	K	Q	-2.271
ZFHX2	2254	A	T	-2.27
FAM189B	556	R	H	-2.27
HES1	133	T	A	-2.268
WDR41	155	L	V	-2.267
CCDC91	357	E	Q	-2.258
REV3L	1557	Q	P	-2.254
RUBCNL	586	A	V	-2.253
PNPLA1	46	A	T	-2.253
COX10	328	A	S	-2.246
CDC42EP4	24	A	T	-2.242
MC3R	289	M	L	-2.24
METTL26	101	S	T	-2.238
C1orf111	197	A	T	-2.234
TRMT13	422	E	D	-2.234
VPS72	197	K	R	-2.234
DBX2	160	A	S	-2.234
C1orf74	258	S	A	-2.234
ARL6IP6	148	T	A	-2.232
FAM193A	892	V	M	-2.231
PIGU	27	F	L	-2.229
BORCS6	235	P	A	-2.222
FAM184A	1102	Q	H	-2.222
TPR	1900	Q	P	-2.216
PRUNE1	26	A	S	-2.215
NUFIP2	628	A	V	-2.214
DECR2	31	A	S	-2.207
TAF1A	207	A	V	-2.205
GAP43	192	A	V	-2.205
ITPRIPL1	207	E	D	-2.204
DCLRE1B	88	E	Q	-2.198
REV3L	1081	R	H	-2.194
TTF2	536	Q	E	-2.191
TMEM62	467	N	K	-2.191
BOC	237	A	T	-2.19
SLC10A6	57	K	R	-2.188
HAUS4	101	D	G	-2.187
MAP2	1320	E	D	-2.186
CRYM	311	S	L	-2.185
CNTRL	1178	R	K	-2.185
CTCFL	434	A	S	-2.184
MAP2	585	L	F	-2.18
ACSF3	502	V	M	-2.179
HINT2	82	A	N	-2.176
ZCCHC17	240	H	R	-2.175
C14orf93	155	V	A	-2.171
CTC1	431	L	V	-2.171
C1D	137	G	E	-2.17
SCARA3	108	L	F	-2.168
FAM184A	951	M	I	-2.168
UTP3	398	E	K	-2.162
GLDN	218	D	A	-2.16
FGG	36	I	N	-2.158
AIM1	797	S	P	-2.153
THADA	827	Q	K	-2.153
SIX4	448	I	M	-2.146
ALKBH2	121	T	S	-2.142
RAI14	124	S	A	-2.142
LRRC40	148	T	I	-2.141
GOLGA3	875	R	K	-2.14
TSPAN12	107	E	K	-2.139
GPR176	502	S	T	-2.137
AATF	304	R	K	-2.135
RAI14	232	K	R	-2.132
FAM161B	126	S	T	-2.131
TJAP1	277	P	T	-2.124
CDCA3	237	L	V	-2.12
BMP2K	378	S	C	-2.12
FGFBP1	138	V	L	-2.113
SYT14	541	K	R	-2.11
KIAA2022	140	M	I	-2.11
ZNF622	222	E	G	-2.109
UBQLN3	472	P	S	-2.108
ST3GAL2	345	E	G	-2.106
PNN	289	S	T	-2.106
FRMPD1	898	E	Q	-2.106
MLH3	860	N	S	-2.106
BCL9	402	P	S	-2.106
BOC	188	V	M	-2.105
PHF20	567	E	D	-2.105
IKZF3	347	T	A	-2.104
PTPN5	83	T	S	-2.1
P4HA3	91	T	A	-2.098
ATCAY	332	R	N	-2.095
GZF1	623	E	K	-2.092
GIGYF2	544	G	S	-2.087
KIAA0232	427	R	Q	-2.085
GPR137	347	T	A	-2.082
POMT2	537	S	T	-2.081
ERLIN1	327	L	R	-2.08
NUDT22	105	Q	R	-2.08
NAALADL2	542	R	K	-2.079
SMYD4	718	S	A	-2.076
CCDC148	100	R	K	-2.075
ELOVL5	116	E	K	-2.07
CCDC136	644	K	R	-2.07
SLC45A2	151	L	V	-2.07
RUSC2	1431	E	G	-2.07
PSMF1	107	N	S	-2.067
MTG2	250	K	R	-2.065
CEP97	831	E	Q	-2.061
PLEKHA1	228	E	D	-2.058
ZNF142	750	S	N	-2.051
MN1	283	V	L	-2.051
MGA	2455	L	V	-2.05
TATDN1	130	K	R	-2.048
GPR180	176	L	V	-2.048
TBC1D5	559	S	T	-2.047
CDH16	273	E	D	-2.046
COG7	383	E	D	-2.043
PPM1D	201	D	E	-2.037
TNFRSF9	134	R	Q	-2.035
GAREM2	603	T	A	-2.027
ANGEL1	662	S	G	-2.027
ESPL1	1075	K	R	-2.026
LPAR3	28	T	A	-2.026
E2F7	417	S	A	-2.026
CPLX3	95	A	V	-2.024
SRCAP	518	S	N	-2.024
RAI14	861	K	R	-2.024
GHITM	156	M	L	-2.022
SUCO	1299	S	A	-2.022
CFAP36	171	V	A	-2.021
OCLN	287	Y	D	-2.018
OGFOD1	264	E	K	-2.017
RBM26	544	N	T	-2.015
PTTG1	50	F	L	-2.011
PLGRKT	141	S	N	-2.009
SMG6	351	R	H	-2.005
RAD54L	485	Y	F	-2.004
CYP11A1	351	M	L	-2.004
PIGU	82	L	F	-2.002
AKAP10	207	L	F	-2.002
RND3	214	T	P	-2.001
RUNDC1	431	K	R	-1.992
KIAA1328	228	K	R	-1.99
NRIP1	1015	P	S	-1.988
POLK	608	Q	R	-1.982
TTLL7	644	A	V	-1.979
OS9	372	E	D	-1.978
WDR91	247	S	N	-1.975
MAP2	1131	K	R	-1.975
TECRL	282	C	S	-1.971
OLFML2B	179	K	R	-1.967
AIM1	660	S	N	-1.966
PSIP1	297	A	T	-1.965
DTD1	103	E	Q	-1.964
PEX12	185	K	E	-1.958
RNF26	290	V	A	-1.957
OGFRL1	398	E	D	-1.956
SEC22A	237	A	T	-1.952
OGFOD1	107	R	K	-1.949
BCO1	133	E	D	-1.947
DTNBP1	221	R	K	-1.945
SKIL	366	K	Q	-1.945
TEKT4	15	Y	H	-1.943
GUSB	292	L	M	-1.941
PNPT1	50	D	H	-1.941
LRRC6	387	V	A	-1.941
C7	641	Q	R	-1.939
BMT2	391	S	P	-1.939
GPR149	360	V	M	-1.937
SCARF1	556	E	Q	-1.93
UBR5	1524	S	T	-1.929
ENDOD1	136	D	G	-1.927
ADCY9	14	S	C	-1.927
IER2	187	N	S	-1.926
HIVEP2	2380	P	S	-1.921
NSUN7	147	N	S	-1.918
GPR149	526	S	A	-1.916
DCTN3	8	Q	P	-1.915
ZSWIM1	463	E	D	-1.913
LCMT2	627	Y	F	-1.912
WDR54	138	A	S	-1.911
UTP23	54	M	L	-1.909
DZIP1	208	L	I	-1.904
BHLHE40	376	L	F	-1.903
REPS2	383	F	Y	-1.901
XPNPEP2	14	L	F	-1.898
GNRH1	26	S	C	-1.896
SLC35G2	60	E	G	-1.895
TANGO6	582	L	M	-1.895
CALB2	229	E	D	-1.893
CLINT1	304	A	P	-1.889
TPR	1537	T	A	-1.887
PANX3	48	L	W	-1.885
BNIP2	199	G	A	-1.885
ASXL2	1247	N	S	-1.882
XPO6	185	G	S	-1.881
WBP1L	341	A	T	-1.88
BUB1B	483	A	V	-1.879
AFTPH	452	T	N	-1.874
CHDH	541	L	I	-1.874
ASCC2	651	V	M	-1.872
IFT172	1405	K	R	-1.87
CFAP70	859	S	T	-1.868
DNAJC13	1953	E	D	-1.868
SLC2A10	89	L	V	-1.867
C11orf53	71	S	T	-1.866
PGGT1B	195	K	R	-1.864
ST3GAL6	64	S	G	-1.863
TMEM189	73	T	M	-1.862
PCM1	2122	E	Q	-1.861
SQLE	79	F	L	-1.86
TBC1D19	262	A	T	-1.859
SECISBP2	821	I	M	-1.859
ZFYVE1	365	Y	H	-1.858
MKRN2OS	139	A	T	-1.858
RUSC2	1229	V	L	-1.858
RBM19	831	T	S	-1.857
SCG2	517	E	D	-1.854
ZNF395	199	A	V	-1.853
SND1	116	K	R	-1.853
ARID4A	294	E	D	-1.852
ANXA6	472	A	T	-1.85
ASCC2	169	M	L	-1.849
HIVEP3	1590	K	R	-1.845
UEVLD	323	S	T	-1.845
SLAMF8	185	V	L	-1.843
INSM2	350	L	R	-1.842
NDC80	527	K	R	-1.842
ZNF653	194	G	S	-1.842
PYCARD	27	L	M	-1.839
NKTR	788	G	D	-1.839
HIVEP2	2395	D	E	-1.838
ACOD1	132	L	I	-1.838
BCAP31	251	L	M	-1.836
CPLX3	10	G	S	-1.83
PHF3	286	K	R	-1.825
NIT1	136	E	D	-1.822
WSB2	205	K	Q	-1.819
MTF1	389	Q	R	-1.819
CREBRF	209	S	A	-1.819
BPIFB2	21	S	A	-1.809
BAG3	537	K	T	-1.808
MXD1	211	L	R	-1.808
DTWD1	267	K	E	-1.807
RTN4IP1	172	S	A	-1.806
FBXO40	156	E	K	-1.805
MRPS7	53	K	R	-1.803
IFT172	976	T	A	-1.803
CEP350	972	K	R	-1.801
LRRC72	105	E	K	-1.8
FEN1	211	R	Q	-1.796
AZI2	117	N	S	-1.795
HUWE1	3443	A	T	-1.795
MEF2A	306	S	G	-1.795
NRG1	503	S	R	-1.794
METTL1	218	E	K	-1.791
POLA1	689	N	S	-1.789
AFF3	438	S	A	-1.788
DHODH	165	Q	H	-1.787
AMIGO1	49	K	R	-1.784
HDX	246	Q	K	-1.783
CFP	244	E	D	-1.782
CREBL2	99	K	R	-1.779
ITGBL1	414	L	V	-1.777
IQCD	273	K	R	-1.773
JAML	299	I	L	-1.772
TCP11L2	310	Q	R	-1.772
PFAS	256	S	G	-1.767
CRIM1	352	I	M	-1.764
PLEKHA8	374	T	S	-1.763
CRIM1	338	L	V	-1.762
PDE12	265	E	D	-1.761
OPN4	135	A	S	-1.759
ZP2	275	L	I	-1.759
BEND6	203	N	S	-1.759
TM7SF3	411	L	I	-1.758
MYSM1	84	K	N	-1.757
HIVEP3	83	R	Q	-1.756
UBOX5	449	L	V	-1.755
MAP9	528	K	R	-1.755
ATG13	322	F	L	-1.755
C6orf163	317	S	A	-1.753
POLK	297	S	A	-1.752
GPR176	115	L	F	-1.752
FUT10	307	D	N	-1.751
WDR46	538	E	Q	-1.75
IQCB1	43	S	T	-1.748
MCMDC2	531	A	V	-1.747
SLC23A3	62	L	V	-1.746
C16orf46	299	L	M	-1.744
LBR	34	S	A	-1.742
DCAF5	931	G	V	-1.742
TCF20	331	Y	F	-1.739
ATF7IP	1273	S	T	-1.737
CHGB	343	E	D	-1.736
SH3BP2	597	T	S	-1.732
TEX10	324	I	M	-1.731
FBXL18	279	T	A	-1.726
SYT16	460	H	N	-1.725
CCDC158	27	S	G	-1.723
PRRG1	70	G	S	-1.72
ZBTB21	410	F	Y	-1.72
NWD2	1390	E	D	-1.713
NOP14	823	M	L	-1.709
CHST2	529	R	Q	-1.705
ECD	191	V	M	-1.702
UTP6	413	L	M	-1.7
ZDHHC12	110	L	M	-1.698
MAP2	546	K	R	-1.696
MEPCE	530	S	T	-1.695
RNF26	44	Y	C	-1.695
TMEM17	2	E	A	-1.693
BPGM	5	K	R	-1.69
ZBTB32	497	I	L	-1.69
STAR	33	Q	R	-1.686
FXYD1	32	L	F	-1.684
NEDD9	158	V	M	-1.684
PHF3	842	E	D	-1.683
DHRS7C	220	V	L	-1.677
FAM214B	501	G	R	-1.675
TXLNB	587	E	D	-1.674
RFTN2	438	S	N	-1.674
MDM4	243	D	E	-1.673
SQLE	109	L	F	-1.671
DYM	28	E	Q	-1.671
CCNT1	424	N	S	-1.669
DCLK3	184	R	K	-1.669
SNX19	485	K	R	-1.663
LYPD6B	197	S	P	-1.663
STOX2	720	K	R	-1.662
PTRF	127	S	G	-1.661
EDC4	1070	V	L	-1.661
MSH6	1357	I	F	-1.658
SDHC	153	V	L	-1.655
MTCP1	64	Q	H	-1.65
TRPS1	244	D	E	-1.65
TRMO	42	A	T	-1.649
TBL3	750	Y	F	-1.648
FKBP15	383	L	M	-1.648
IFT80	650	N	S	-1.647
HAUS4	297	E	K	-1.647
ANKRD12	899	D	E	-1.646
PIGB	145	L	V	-1.645
FAXC	405	H	R	-1.643
BACH2	190	E	D	-1.642
IFT172	574	G	A	-1.639
GPR75	485	I	M	-1.636
SERINC5	137	M	L	-1.634
CYP27B1	371	K	R	-1.633
ATXN7L2	264	M	V	-1.633
FEZ1	335	S	P	-1.632
SLC7A9	393	L	M	-1.632
ACP5	87	Q	R	-1.632
WDSUB1	348	D	E	-1.629
ANKRD12	1404	H	Y	-1.626
MTMR11	479	P	S	-1.624
CNPPD1	236	A	T	-1.622
ZBTB8A	233	T	I	-1.622
WDR33	641	P	S	-1.622
HPGD	152	C	S	-1.621
RAD51B	416	R	K	-1.619
FBXO15	149	K	R	-1.618
WDR11	362	V	A	-1.615
UBN1	1111	T	A	-1.615
TTC14	155	D	E	-1.612
TCF19	197	G	R	-1.611
DNASE1L3	210	D	N	-1.611
GATAD2B	146	L	V	-1.605
CDCP1	164	S	N	-1.603
BAG3	195	S	G	-1.601
CCDC80	21	S	A	-1.599
RNF26	123	V	A	-1.595
HUWE1	3949	T	S	-1.593
ADGRG2	423	L	V	-1.593
CCDC62	220	N	S	-1.592
DCK	114	G	S	-1.589
PCBD1	83	A	S	-1.585
BHLHE40	327	L	V	-1.583
STYK1	77	A	E	-1.582
NAGA	56	M	L	-1.581
FOCAD	576	S	T	-1.581
LMOD3	488	V	M	-1.578
GLRB	443	E	D	-1.578
MUL1	27	S	C	-1.577
NYAP1	744	T	S	-1.577
MED14	1054	S	G	-1.574
TTC14	665	S	F	-1.571
ABCB6	15	G	R	-1.57
SPATA25	102	L	V	-1.57
NAB1	87	T	A	-1.569
RNF170	40	L	V	-1.569
ZNF213	50	Q	H	-1.569
ITGB1BP1	152	K	R	-1.567
TGIF1	251	S	P	-1.566
SALL2	825	M	V	-1.564
TAC1	11	F	L	-1.562
TPK1	19	Y	F	-1.562
ANGEL1	558	E	K	-1.562
TMEM209	11	S	T	-1.56
SH3YL1	220	R	Q	-1.559
LIFR	357	L	M	-1.557
PNN	672	S	N	-1.557
PLIN2	159	S	G	-1.556
NIPBL	450	T	A	-1.556
GMNN	167	E	D	-1.556
TGIF1	281	L	R	-1.551
PLBD1	176	A	V	-1.55
DNALI1	237	E	D	-1.549
NDUFA12	52	N	S	-1.547
NIPBL	815	R	K	-1.545
NAE1	359	A	T	-1.545
AQP11	53	A	G	-1.543
FSTL1	284	T	S	-1.542
NFAT5	643	T	A	-1.542
ALDH6A1	341	K	R	-1.542
TERB2	103	S	T	-1.541
LRRC28	29	H	R	-1.539
FOCAD	317	I	M	-1.538
ELL3	161	E	Q	-1.535
ECHDC1	98	E	D	-1.531
G6PC3	159	L	V	-1.53
SYT13	317	N	T	-1.528
KMT2E	673	M	V	-1.527
RUNDC3B	184	A	S	-1.52
UBN1	868	S	A	-1.517
CCDC25	126	V	A	-1.516
GCC1	25	K	R	-1.514
SLC30A9	52	P	S	-1.512
FBXO10	86	L	V	-1.511
DMRTA1	386	A	S	-1.509
RNF180	335	T	S	-1.502
KBTBD12	431	V	A	-1.49
RAD54L	14	K	R	-1.485
BMP2K	850	T	N	-1.485
CREB3L1	139	D	N	-1.483
KLHL38	340	M	V	-1.483
LIG4	871	G	E	-1.482
DTX2	392	E	Q	-1.48
PRR16	105	K	Q	-1.478
NRDE2	892	L	M	-1.475
KMT2E	1803	I	M	-1.474
CNTF	129	L	F	-1.474
SLTM	897	F	L	-1.472
ENPP6	28	V	L	-1.471
LRRFIP2	315	A	G	-1.468
TMEM115	251	K	R	-1.467
SSSCA1	196	Q	H	-1.466
ASPN	257	L	V	-1.465
PHEX	147	A	V	-1.463
SLC25A34	196	Q	R	-1.456
BECN1	173	N	S	-1.456
USP8	704	A	V	-1.456
EXOSC7	232	S	G	-1.454
UTP15	278	T	A	-1.453
FOCAD	526	R	K	-1.453
TCP1	408	V	L	-1.449
PTPRO	489	V	M	-1.449
MTMR11	313	A	S	-1.449
CRYZL1	207	E	D	-1.444
LAMB3	1055	A	T	-1.441
ZFYVE1	139	T	A	-1.44
TRIM7	339	E	D	-1.437
HELZ	1354	Y	F	-1.437
BBS2	130	D	E	-1.434
ZNF512	15	T	P	-1.429
FUT8	227	R	Q	-1.422
ADPGK	173	L	I	-1.42
VCPKMT	203	L	M	-1.418
CYBRD1	100	S	A	-1.416
PCSK7	38	L	R	-1.416
TRIP12	1949	T	S	-1.411
NEURL4	1344	S	T	-1.404
LRRC6	244	K	R	-1.403
TRUB1	27	T	A	-1.403
POMGNT2	312	Q	R	-1.402
SERPINB7	118	A	V	-1.401
GLTSCR1L	717	T	A	-1.4
B3GALT4	138	I	M	-1.399
EARS2	462	Q	P	-1.398
EEPD1	167	E	Q	-1.396
ALDH16A1	396	Q	R	-1.396
NPAS4	449	S	N	-1.394
GPR75	192	M	T	-1.392
SDCBP	277	D	E	-1.389
FOSB	37	T	A	-1.389
PNOC	56	P	S	-1.388
ATG7	532	A	T	-1.388
PCCB	533	A	V	-1.384
SCAPER	920	L	F	-1.383
TESK1	603	S	N	-1.38
IKZF3	70	N	D	-1.379
SNRPD2	19	R	Q	-1.374
GCLM	152	N	S	-1.371
TMEM218	95	A	S	-1.37
FRMPD1	1132	D	E	-1.369
TKFC	519	A	D	-1.368
PLEKHM3	111	Q	R	-1.368
RGS1	44	K	R	-1.361
DNAJC16	465	E	D	-1.361
ZBTB8A	383	A	T	-1.358
ZNF639	124	T	I	-1.351
VCPKMT	110	M	L	-1.348
LRRC30	126	M	L	-1.347
MYLIP	207	E	D	-1.347
OR51E1	150	A	V	-1.344
GAP43	149	K	Q	-1.344
RAI14	94	S	T	-1.344
HYKK	98	V	L	-1.343
ZDHHC22	225	V	A	-1.343
DEK	259	T	A	-1.342
NEMF	1041	A	T	-1.342
TCF20	210	P	A	-1.341
OR2B11	41	L	F	-1.339
ALKBH3	30	A	P	-1.338
KLF6	167	G	S	-1.338
CCT4	438	E	Q	-1.334
LOC200726	156	E	K	-1.324
RAI14	72	V	L	-1.324
KMT2E	346	A	V	-1.323
SLC5A6	618	G	S	-1.322
TANK	387	L	M	-1.321
NEURL4	239	S	A	-1.313
FOS	257	K	R	-1.308
GGCX	69	F	V	-1.306
RNPC3	296	S	P	-1.305
GPR161	375	L	V	-1.303
SCARB2	84	E	Q	-1.302
FAM214A	861	I	T	-1.302
SPAG1	388	K	E	-1.302
SNX10	226	E	A	-1.301
CCDC81	346	R	K	-1.301
NEURL4	241	D	E	-1.301
TCF19	165	T	A	-1.299
PLEKHM3	94	Q	E	-1.299
LMOD3	491	K	R	-1.298
CSPP1	1115	R	K	-1.298
CALN1	222	S	A	-1.297
HM13	364	T	M	-1.296
C3orf70	111	V	A	-1.295
GPR139	318	N	D	-1.287
TTC5	218	R	S	-1.286
CROT	2	E	D	-1.284
EEA1	1064	E	D	-1.282
ZBTB38	693	N	D	-1.279
ZNF436	126	L	F	-1.278
IRF8	280	L	V	-1.278
GPATCH1	899	S	N	-1.277
PUS10	297	Y	F	-1.275
FAM161B	117	E	D	-1.275
RAG1	534	D	N	-1.273
NUMA1	426	A	T	-1.266
CRAT	307	G	C	-1.263
BYSL	76	G	A	-1.263
HTR5A	336	L	M	-1.26
MADD	808	L	M	-1.259
ADAM17	739	L	P	-1.25
AMIGO1	458	K	R	-1.249
SGCE	178	A	T	-1.248
GEMIN4	189	M	V	-1.248
ZNF513	141	G	A	-1.242
GPR75	180	T	A	-1.24
GIGYF2	430	E	D	-1.239
HPS6	349	S	N	-1.239
GDPD2	200	L	M	-1.235
REV3L	2079	Q	H	-1.232
GPR75	342	V	A	-1.232
FIGN	242	S	T	-1.23
PHGDH	345	A	S	-1.228
LUZP1	159	R	K	-1.226
LPP	401	G	V	-1.224
ZNF148	331	S	G	-1.222
OR6B1	71	T	S	-1.222
LIFR	1093	E	D	-1.211
PYGO1	315	D	E	-1.211
PHEX	33	L	V	-1.21
ASH2L	497	N	S	-1.208
GCC1	713	Q	K	-1.207
RMND1	369	F	L	-1.206
OVOL1	90	L	V	-1.204
LRRC28	16	K	N	-1.2
WNT6	353	H	R	-1.195
WDR11	1167	E	D	-1.189
HIF1AN	102	Q	R	-1.189
FIGN	611	S	N	-1.188
SEC16B	732	T	A	-1.188
DNAI2	175	N	S	-1.185
KIAA0825	769	Q	E	-1.185
TMEM41B	287	K	R	-1.179
RNF24	107	K	R	-1.172
MED24	169	E	D	-1.171
INHBC	167	Q	K	-1.17
PRPH	256	T	A	-1.166
NIPBL	1670	V	L	-1.166
FAM198B	134	A	S	-1.165
SFRP4	296	R	K	-1.163
IDH3B	328	S	T	-1.163
EMB	146	E	D	-1.162
SLC25A35	197	W	C	-1.16
PLAU	14	V	L	-1.157
DCLK3	163	E	D	-1.149
ATXN7L2	375	A	V	-1.149
BCO1	10	K	R	-1.148
ANKRD6	64	Q	R	-1.143
GRXCR1	34	E	D	-1.14
RTFDC1	300	A	T	-1.137
PSMD6	327	S	A	-1.136
SH2D5	204	E	D	-1.136
NEMP1	258	F	I	-1.134
TCF20	172	S	P	-1.133
SLC36A4	206	S	N	-1.132
RPN2	78	N	K	-1.131
PTRF	174	E	A	-1.128
ADAM17	727	I	L	-1.128
NFAT5	649	T	A	-1.126
ZNF281	584	I	M	-1.121
TXN2	44	S	A	-1.118
CCDC28A	132	S	T	-1.117
METTL6	240	V	A	-1.117
LARP7	342	E	D	-1.116
TAT	259	K	R	-1.115
TPP1	494	L	I	-1.108
HIPK4	606	R	Q	-1.108
MXD3	93	Y	H	-1.107
SENP5	485	G	E	-1.103
MYCBPAP	989	L	F	-1.1
HBS1L	119	V	L	-1.097
LMOD3	501	E	D	-1.097
CYP7A1	10	I	T	-1.097
SHTN1	121	D	E	-1.096
INO80D	971	S	A	-1.093
BCL9	1203	S	T	-1.09
TCF23	177	T	A	-1.089
LRR1	173	M	V	-1.087
HOXB1	176	T	A	-1.087
RSPO2	42	V	L	-1.087
ATXN2L	615	K	R	-1.085
GPR75	188	L	P	-1.084
CLN5	237	S	T	-1.077
CIDEB	109	S	R	-1.072
POLR1C	295	K	R	-1.071
NFAT5	1513	M	I	-1.069
IHH	370	L	M	-1.062
PSME4	1554	E	D	-1.061
DCLRE1B	350	Q	R	-1.06
FBXO4	75	S	T	-1.054
HTR2A	10	S	Y	-1.054
NHLRC2	695	A	T	-1.054
MSL2	365	T	A	-1.053
MOGS	169	T	S	-1.052
SH3KBP1	92	T	S	-1.051
KCTD9	118	H	N	-1.05
CPEB1	105	T	A	-1.048
RUNDC1	367	I	L	-1.042
[truncated: 560 more rows]
