# Supplementary material for: Myotis rufoniger genome sequence and analyses: M. rufoniger’s genomic feature and the decreasing effective population size of Myotis bats
Source: PLoS One. 2017 Jul 5;12(7):e0180418. doi: 10.1371/journal.pone.0180418 (PMC5498047; doi:10.1371/journal.pone.0180418)
Supplement: S10 Table — (XLSX) [file pone.0180418.s018.xlsx]

## Sheet: Sheet1
S10 Table. Functional entichment of M. rufoniger uAACs containg genes
Category	Term	Count	%	PValue	Genes	List Total	Pop Hits	Pop Total	Fold Enrichment	Bonferroni	Benjamini	FDR
GOTERM_CC_FAT	GO:0005815~microtubule organizing center	26	3.18237	0.000114715	CEP97, SNCG, PPP4R2, CEP120, TTLL9, PCNT, CEP78, TTLL4, ESPL1, CEP164, WRN, PCM1, TUBGCP2, CENPJ, GPR4, CSPP1, PSMB4, CDC45, CEP250, CEP350, CEP68, KIF20B, TUBD1, CEP290, PLA2G6, SLC13A3	558	253	12782	2.35406	0.0446324	0.0446324	0.15977
GOTERM_CC_FAT	GO:0005813~centrosome	24	2.93758	0.00012034	CEP97, SNCG, PPP4R2, CEP120, PCNT, CEP78, ESPL1, CEP164, WRN, PCM1, TUBGCP2, CENPJ, GPR4, CSPP1, PSMB4, CDC45, CEP250, CEP350, CEP68, TUBD1, KIF20B, CEP290, PLA2G6, SLC13A3	558	224	12782	2.4543	0.0467693	0.0236646	0.167598
GOTERM_BP_FAT	GO:0022403~cell cycle phase	35	4.28397	0.000211112	BCAT1, E2F1, NBN, CEP120, POLA1, CEP164, PTTG1, MLH3, RHOU, NUMA1, NCAPH, OVOL1, NPAT, FBXO43, MTBP, CDC6, PCNT, NUF2, SUN2, ESPL1, CENPE, SIRT7, CDC25C, RAD52, RAD50, DCTN1, MPHOSPH9, DCLRE1A, TEX15, CCNB2, EREG, SLC26A8, KIF20B, ZNF318, HORMAD1	580	414	13528	1.97185	0.405619	0.405619	0.371158
GOTERM_BP_FAT	GO:0048609~reproductive process in a multicellular organism	39	4.77356	0.000258875	TSNAXIP1, DZIP1, LEPR, CTCFL, ZBTB16, PTTG1, VGF, TGFB2, PRMT7, CXCR4, OVOL1, MKKS, DAZL, HSF2BP, EIF2B2, PRL, OCA2, EIF2B4, EIF2B5, FANCC, BMP4, GNRH1, CCNI, PICK1, ELL3, RACGAP1, DDO, NRIP1, PGM3, PLA2G4A, TEX15, EREG, SLC26A8, CATSPER3, SPATA18, SPATA19, MYCBPAP, TUBD1, PSME4	580	487	13528	1.86785	0.471626	0.273107	0.454951
GOTERM_BP_FAT	GO:0032504~multicellular organism reproduction	39	4.77356	0.000258875	TSNAXIP1, DZIP1, LEPR, CTCFL, ZBTB16, PTTG1, VGF, TGFB2, PRMT7, CXCR4, OVOL1, MKKS, DAZL, HSF2BP, EIF2B2, PRL, OCA2, EIF2B4, EIF2B5, FANCC, BMP4, GNRH1, CCNI, PICK1, ELL3, RACGAP1, DDO, NRIP1, PGM3, PLA2G4A, TEX15, EREG, SLC26A8, CATSPER3, SPATA18, SPATA19, MYCBPAP, TUBD1, PSME4	580	487	13528	1.86785	0.471626	0.273107	0.454951
GOTERM_CC_FAT	GO:0015630~microtubule cytoskeleton	43	5.26316	0.000269014	CEP97, SNCG, PPP4R2, KIF24, CEP120, TTLL9, CEP78, TTLL4, CEP164, PXN, GPR4, PSMB4, NUMA1, CDC45, CEP250, CEP290, CDC6, PCNT, NUP85, CENPE, POLB, ESPL1, WRN, KIF16B, RACGAP1, PCM1, TUBGCP2, CENPJ, DCTN1, CSPP1, SS18, RASSF5, ATG4D, CCNB2, CEP350, CEP68, MAP2, KIF20B, TUBD1, PLA2G6, SLC13A3, KATNAL2, HDAC6	558	549	12782	1.79416	0.101548	0.0350645	0.374297
GOTERM_BP_FAT	GO:0022402~cell cycle process	43	5.26316	0.000342253	BCAT1, E2F1, NBN, CEP120, POLA1, CEP164, PTTG1, MLH3, RHOU, TGFB2, PSMB4, NUMA1, NCAPH, CYP27B1, CEP250, OVOL1, NPAT, FBXO43, MTBP, PSMD6, CDC6, PCNT, NUF2, SUN2, CENPE, ESPL1, SIRT7, RACGAP1, CDC25C, RAD52, CENPJ, RAD50, DCTN1, MPHOSPH9, DCLRE1A, TEX15, CCNB2, EREG, SLC26A8, TBRG1, KIF20B, ZNF318, HORMAD1	580	565	13528	1.77511	0.569779	0.245086	0.601063
GOTERM_BP_FAT	GO:0030174~regulation of DNA replication initiation	5	0.611995	0.000352294	CDC6, NBN, CDC45, RAD9A, RAD17	580	9	13528	12.9579	0.580296	0.195111	0.618646
GOTERM_BP_FAT	GO:0000279~M phase	29	3.54957	0.000426057	NBN, CEP120, CEP164, PTTG1, MLH3, NUMA1, NCAPH, OVOL1, FBXO43, CDC6, PCNT, NUF2, SUN2, ESPL1, CENPE, SIRT7, CDC25C, RAD52, RAD50, DCTN1, MPHOSPH9, DCLRE1A, TEX15, CCNB2, EREG, SLC26A8, KIF20B, HORMAD1, ZNF318	580	329	13528	2.05593	0.650072	0.18942	0.747719
GOTERM_BP_FAT	GO:0042698~ovulation cycle	11	1.34639	0.000523479	BMP4, PLA2G4A, EREG, GNRH1, LEPR, VGF, EIF2B2, EIF2B4, EIF2B5, TGFB2, NRIP1	580	67	13528	3.82934	0.724782	0.193484	0.91795
GOTERM_BP_FAT	GO:0022602~ovulation cycle process	10	1.22399	0.00120974	BMP4, PLA2G4A, EREG, LEPR, VGF, EIF2B2, EIF2B4, EIF2B5, TGFB2, NRIP1	580	62	13528	3.76196	0.949339	0.346939	2.1093
GOTERM_BP_FAT	GO:0019953~sexual reproduction	35	4.28397	0.00127898	PLCZ1, TSNAXIP1, DZIP1, LEPR, CTCFL, ZBTB16, PTTG1, VGF, PRMT7, CXCR4, OVOL1, MKKS, DAZL, HSF2BP, OCA2, FANCC, BMP4, ZP2, CCNI, PICK1, SPAG1, ELL3, RACGAP1, NRIP1, PGM3, PLA2G4A, TEX15, EREG, SLC26A8, CATSPER3, SPATA18, SPATA19, TUBD1, MYCBPAP, PSME4	580	458	13528	1.78241	0.957294	0.325766	2.22876
GOTERM_BP_FAT	GO:0007049~cell cycle	52	6.36475	0.00142958	E2F1, NBN, SEPT1, E2F7, PTTG1, MLH3, RHOU, TGFB2, CDC45, CEP250, MTBP, PSMD6, CDC6, EGFL6, LIG1, ESPL1, LIG4, RAD52, RAD50, DCTN1, DCLRE1A, SLC26A8, EREG, TBRG1, HORMAD1, RAD17, BCAT1, CEP120, POLA1, CTCFL, CEP164, PSMB4, NUMA1, NCAPH, CYP27B1, OVOL1, NPAT, FBXO43, PCNT, GMNN, NUF2, SUN2, CENPE, SIRT7, CDC25C, RACGAP1, CENPJ, MPHOSPH9, TEX15, CCNB2, KIF20B, ZNF318	580	776	13528	1.56296	0.970549	0.324072	2.4881
GOTERM_BP_FAT	GO:0007276~gamete generation	31	3.79437	0.00171021	TSNAXIP1, DZIP1, LEPR, CTCFL, ZBTB16, PTTG1, PRMT7, CXCR4, OVOL1, MKKS, DAZL, HSF2BP, OCA2, FANCC, BMP4, CCNI, PICK1, ELL3, RACGAP1, NRIP1, PGM3, PLA2G4A, TEX15, EREG, SLC26A8, CATSPER3, SPATA18, SPATA19, TUBD1, MYCBPAP, PSME4	580	395	13528	1.8305	0.985265	0.344106	2.9696
GOTERM_BP_FAT	GO:0045184~establishment of protein localization	51	6.24235	0.00202731	XPO6, VPS37A, PEX6, HLA-DMA, TGFB2, CEP290, PRL, STX4, PICK1, NUP85, IPO9, AP4M1, STXBP4, NUPL2, RAB11FIP4, MYRIP, RAB11FIP2, RPAIN, ATG4D, NUP205, IPO4, ARCN1, AKAP5, TOMM22, SNX11, SNX19, AFTPH, CCDC91, POLA2, CD74, SEC16B, NUP214, SEC16A, EXOC4, SEC22C, VPS36, RILP, PLEK, RASEF, SNX27, EXPH5, CENPE, MTTP, PREB, TOM1L1, SCFD2, TOMM40L, SYTL5, AP4B1, SNX31, HDAC6	580	769	13528	1.54685	0.993265	0.365285	3.511
GOTERM_BP_FAT	GO:0032297~negative regulation of DNA replication initiation	4	0.489596	0.00239904	CDC6, CDC45, RAD9A, RAD17	580	7	13528	13.3281	0.99731	0.389328	4.14203
GOTERM_BP_FAT	GO:0000076~DNA replication checkpoint	4	0.489596	0.00239904	CDC6, CDC45, RAD9A, RAD17	580	7	13528	13.3281	0.99731	0.389328	4.14203
GOTERM_BP_FAT	GO:0015031~protein transport	50	6.11995	0.00275947	XPO6, VPS37A, PEX6, HLA-DMA, TGFB2, CEP290, PRL, STX4, PICK1, NUP85, IPO9, AP4M1, STXBP4, NUPL2, RAB11FIP4, MYRIP, RAB11FIP2, RPAIN, ATG4D, NUP205, IPO4, ARCN1, AKAP5, TOMM22, SNX11, SNX19, AFTPH, CCDC91, POLA2, CD74, SEC16B, NUP214, SEC16A, EXOC4, SEC22C, VPS36, RILP, PLEK, RASEF, SNX27, EXPH5, MTTP, PREB, TOM1L1, SCFD2, TOMM40L, SYTL5, AP4B1, SNX31, HDAC6	580	762	13528	1.53046	0.998896	0.407703	4.75015
GOTERM_BP_FAT	GO:0006904~vesicle docking during exocytosis	6	0.734394	0.0030486	STX4, RAD21L1, PLEK, SCFD2, EXOC4, RABEPK	580	24	13528	5.83103	0.99946	0.415719	5.23536
GOTERM_BP_FAT	GO:0008104~protein localization	56	6.85435	0.00308075	XPO6, VPS37A, PEX6, MLH3, HLA-DMA, TGFB2, CDC42, CEP250, CEP290, PRL, STX4, PICK1, NUP85, IPO9, AP4M1, STXBP4, NUPL2, RAB11FIP4, MYRIP, RAB11FIP2, RPAIN, ATG4D, IPO4, NUP205, ARCN1, AKAP5, TOMM22, SNX11, SNX19, AFTPH, CCDC91, POLA2, CD74, SEC16B, NUP214, SEC16A, EXOC4, SEC22C, VPS36, RILP, PLEK, RASEF, SNX27, EXPH5, CENPE, REEP1, MTTP, PREB, TEX15, TOM1L1, SCFD2, TOMM40L, SYTL5, AP4B1, SNX31, HDA…	580	882	13528	1.4809	0.999501	0.397607	5.28916
GOTERM_MF_FAT	GO:0042562~hormone binding	8	0.979192	0.00341141	SERPINA7, CRHBP, LEPR, MC2R, MC4R, NPR3, GHSR, CRYM	528	49	12983	4.01453	0.927767	0.927767	5.08443
GOTERM_BP_FAT	GO:0070727~cellular macromolecule localization	31	3.79437	0.0034533	XPO6, PEX6, POLA2, CD74, TGFB2, CDC42, NUP214, EXOC4, PRL, STX4, PICK1, EXPH5, IPO9, REEP1, STXBP4, CASC3, AP4M1, NUPL2, MYRIP, ATG4D, TEX15, RPAIN, TOM1L1, NUP205, IPO4, ARCN1, AKAP5, SYTL5, TOMM22, AP4B1, HDAC6	580	414	13528	1.74649	0.999801	0.412998	5.91057
GOTERM_BP_FAT	GO:0051321~meiotic cell cycle	12	1.46879	0.00360593	NBN, NUMA1, TEX15, SLC26A8, EREG, OVOL1, FBXO43, ESPL1, ZNF318, MLH3, RAD52, RAD50	580	100	13528	2.7989	0.999864	0.407612	6.16406
GOTERM_BP_FAT	GO:0042438~melanin biosynthetic process	4	0.489596	0.00371693	DCT, SLC45A2, TYRP1, OCA2	580	8	13528	11.6621	0.999896	0.399357	6.34799
GOTERM_BP_FAT	GO:0003006~reproductive developmental process	22	2.69278	0.00436577	BMP4, DZIP1, LEPR, ZBTB16, VGF, CDKL2, DMRTA1, NRIP1, TGFB2, PLA2G4A, CYP27B1, TEX15, EREG, CXCR4, MKKS, DAZL, GHSR, EIF2B2, EIF2B4, OCA2, FANCC, EIF2B5	580	262	13528	1.95852	0.999979	0.433008	7.41638
GOTERM_BP_FAT	GO:0048278~vesicle docking	6	0.734394	0.00439687	STX4, RAD21L1, PLEK, SCFD2, EXOC4, RABEPK	580	26	13528	5.38249	0.999981	0.418933	7.4673
GOTERM_BP_FAT	GO:0006582~melanin metabolic process	4	0.489596	0.00539925	DCT, SLC45A2, TYRP1, OCA2	580	9	13528	10.3663	0.999998	0.470185	9.09442
GOTERM_BP_FAT	GO:0008585~female gonad development	9	1.10159	0.00574678	BMP4, PLA2G4A, EREG, LEPR, VGF, EIF2B2, EIF2B4, EIF2B5, NRIP1	580	64	13528	3.27996	0.999999	0.475598	9.65223
GOTERM_BP_FAT	GO:0034613~cellular protein localization	30	3.67197	0.00579419	XPO6, PEX6, POLA2, CD74, TGFB2, CDC42, NUP214, EXOC4, PRL, STX4, PICK1, EXPH5, IPO9, REEP1, STXBP4, AP4M1, NUPL2, MYRIP, ATG4D, TEX15, RPAIN, TOM1L1, NUP205, IPO4, ARCN1, AKAP5, SYTL5, TOMM22, AP4B1, HDAC6	580	411	13528	1.70249	0.999999	0.46342	9.72808
