# Supplementary material for: Myotis rufoniger genome sequence and analyses: M. rufoniger’s genomic feature and the decreasing effective population size of Myotis bats
Source: PLoS One. 2017 Jul 5;12(7):e0180418. doi: 10.1371/journal.pone.0180418 (PMC5498047; doi:10.1371/journal.pone.0180418)
Supplement: S11 Table — (XLSX) [file pone.0180418.s019.xlsx]

## Sheet: Sheet1
S11 Table. PROVEAN scores of DCT, SLC45A2, TYRP1, and OCA2 genes
Target species	Gene	Position	Background amino acid	Target species amino acid	PROVEAN variant score
M. rufoniger	OCA2	847	M	T	-4.294
M. brandtii	OCA2	667	I	V	-0.652
M. davidii	TYRP1	276	L	F	-2.772
M. lucifugus	DCT	78	R	K	-1.884
M. lucifugus	OCA2	387	V	R	-5.813
M. lucifugus	OCA2	388	V	G	-5.808
M. rufoniger	DCT	473	Y	H	-4.239
M. rufoniger	DCT	542	R	H	-2.773
M. rufoniger	OCA2	329	Q	H	-4.437
M. rufoniger	OCA2	384	L	F	-3.202
M. rufoniger	SLC45A2	151	L	V	-2.07
M. rufoniger	SLC45A2	159	I	V	-0.879
M. rufoniger	SLC45A2	501	A	V	-3.143
M. rufoniger	TYRP1	136	L	F	-3.273
M. rufoniger	TYRP1	363	S	N	-0.955
