# Supplementary material for: Myotis rufoniger genome sequence and analyses: M. rufoniger’s genomic feature and the decreasing effective population size of Myotis bats
Source: PLoS One. 2017 Jul 5;12(7):e0180418. doi: 10.1371/journal.pone.0180418 (PMC5498047; doi:10.1371/journal.pone.0180418)
Supplement: S12 Table — (XLSX) [file pone.0180418.s020.xlsx]

## Sheet: Sheet1
S12 Table. Sum of the PROVEAN scores
Gene	Number of variants	Sum of PROVEAN variant score	Gap in M. rufoniger sequences
BCO1	12	-51.293	without_gap
CCDC184	12	-47.767	without_gap
PCM1	10	-40.61	without_gap
N6AMT1	6	-40.285	with_gap
MDN1	11	-37.895	with_gap
CEP350	8	-37.3	without_gap
WNK2	6	-34.671	with_gap
SPG11	7	-29.392	with_gap
C10orf12	6	-29.014	without_gap
C1orf228	5	-28.713	with_gap
NOC2L	10	-28.609	with_gap
CPLX3	8	-27.847	without_gap
KIAA1462	3	-27.734	without_gap
ALPK2	7	-25.995	with_gap
PTRH1	5	-25.302	with_gap
MYO16	6	-24.705	with_gap
KIAA0922	5	-24.593	without_gap
OAT	4	-24.443	with_gap
SPAG17	5	-23.709	with_gap
IPMK	5	-23.466	with_gap
MYRIP	4	-23.295	without_gap
DLG5	6	-22.898	with_gap
ARFGEF3	5	-22.55	with_gap
TANGO6	6	-21.702	without_gap
NBAS	6	-21.236	with_gap
CEP250	6	-20.554	without_gap
SEC16A	3	-20.359	without_gap
CCDC81	5	-20.171	without_gap
MASTL	4	-20.001	with_gap
CNTRL	5	-19.996	without_gap
RAI1	5	-19.848	without_gap
REV3L	8	-19.655	without_gap
EXT2	7	-19.654	with_gap
GLO1	5	-18.715	without_gap
TEP1	6	-18.704	with_gap
TYW3	4	-18.511	without_gap
C2orf71	4	-18.294	without_gap
PIGM	4	-18.278	without_gap
ASXL3	5	-17.794	with_gap
ZFYVE26	6	-17.793	without_gap
OPN4	4	-17.418	without_gap
GCM1	3	-17.312	with_gap
CXorf23	5	-17.308	without_gap
PPP1R3A	4	-17.266	without_gap
MAP2	7	-17.246	without_gap
C1D	3	-17.091	without_gap
IMPG2	3	-17.003	without_gap
GPR75	12	-16.957	without_gap
CER1	5	-16.941	without_gap
RELN	4	-16.868	with_gap
YLPM1	5	-16.245	without_gap
C11orf53	5	-16.211	without_gap
IL17RA	3	-16.028	without_gap
ADGRF1	5	-15.955	with_gap
TRERF1	3	-15.921	without_gap
C1orf112	2	-15.909	without_gap
RUSC2	5	-15.578	without_gap
RMDN3	3	-15.497	with_gap
TMEM239	2	-15.437	without_gap
TAF10	3	-15.373	with_gap
ACKR1	3	-15.31	without_gap
FOXRED2	4	-15.26	with_gap
POLQ	3	-15.25	with_gap
KANSL1L	4	-15.237	without_gap
KRBA1	2	-15.18	without_gap
RNF43	3	-14.922	without_gap
LRRC32	4	-14.658	without_gap
SEC16B	3	-14.639	without_gap
PDZD2	3	-14.56	with_gap
RAPGEF1	3	-14.463	without_gap
OLFML2A	3	-14.361	without_gap
DCLRE1A	3	-14.358	without_gap
MCM9	3	-14.266	with_gap
GPR139	8	-14.045	without_gap
NUP214	3	-14.002	without_gap
HLCS	4	-13.989	without_gap
TDRD5	3	-13.922	without_gap
PLEKHA1	3	-13.887	without_gap
DISP3	5	-13.878	with_gap
MLH3	3	-13.876	without_gap
SS18	5	-13.812	without_gap
DMRTA1	3	-13.763	without_gap
MYLK	2	-13.601	with_gap
FYCO1	3	-13.581	with_gap
FOCAD	6	-13.496	without_gap
THADA	3	-13.429	without_gap
POLG	3	-13.377	with_gap
SERPINI2	3	-13.365	without_gap
PLEKHG1	3	-13.351	without_gap
FAM134C	4	-13.317	without_gap
PARP10	3	-13.148	with_gap
IRAK2	2	-13.066	without_gap
GNRH1	2	-13.066	without_gap
ALDH16A1	4	-12.981	without_gap
C10orf90	3	-12.838	with_gap
TBRG1	3	-12.787	without_gap
FAM161B	4	-12.787	without_gap
RAI14	6	-12.707	without_gap
BPTF	4	-12.703	without_gap
EIF2B4	7	-12.614	without_gap
ATF7IP	3	-12.579	without_gap
RNF26	6	-12.5	without_gap
SLC35C1	6	-12.425	with_gap
NEURL4	5	-12.366	without_gap
CCDC141	3	-12.27	without_gap
ODF2L	2	-12.262	without_gap
SH3PXD2A	4	-12.221	without_gap
KRT40	2	-12.191	without_gap
ISX	1	-12.159	without_gap
PIGV	2	-12.144	without_gap
ZMAT5	3	-12.093	without_gap
AGL	4	-12.072	with_gap
PFAS	4	-12.058	without_gap
TEX14	3	-12.024	with_gap
RIF1	3	-11.967	with_gap
TGFBRAP1	5	-11.951	with_gap
OCA2	3	-11.933	without_gap
CRIM1	6	-11.876	without_gap
CCDC189	4	-11.86	without_gap
WDR17	3	-11.838	with_gap
MN1	3	-11.822	without_gap
EGFLAM	4	-11.739	with_gap
UBE2T	1	-11.701	with_gap
BOD1L1	3	-11.685	without_gap
PTX4	1	-11.615	without_gap
ZFHX2	3	-11.597	without_gap
RIN3	2	-11.545	with_gap
SHD	3	-11.49	with_gap
FAM184A	5	-11.464	without_gap
C9orf84	3	-11.456	without_gap
SLC24A1	3	-11.374	with_gap
PRX	2	-11.271	with_gap
NEU1	2	-11.24	without_gap
PRUNE1	3	-11.214	without_gap
FOXRED1	5	-11.149	with_gap
NCAPH	3	-11.109	without_gap
SLC22A7	3	-11.093	without_gap
C2CD2L	5	-11.053	with_gap
CEP164	3	-11.043	without_gap
EPB42	4	-11.039	without_gap
RFX7	4	-10.978	with_gap
EFCAB14	2	-10.934	without_gap
TRAF3IP3	2	-10.918	with_gap
DDIAS	3	-10.907	without_gap
SPATA5	2	-10.905	with_gap
SERPINB7	3	-10.896	without_gap
DNPH1	1	-10.862	without_gap
NNT	3	-10.854	with_gap
BOC	4	-10.799	without_gap
FAM83F	2	-10.7	without_gap
SLTM	3	-10.695	without_gap
NUP160	3	-10.667	with_gap
GORASP2	3	-10.662	without_gap
F5	2	-10.635	with_gap
C2orf57	2	-10.612	with_gap
SNRPD2	3	-10.599	without_gap
PTRF	4	-10.584	without_gap
NUP155	4	-10.581	with_gap
KIAA0430	3	-10.499	without_gap
WDR11	5	-10.49	without_gap
FAM135B	2	-10.481	without_gap
VCAN	3	-10.425	without_gap
GOLIM4	3	-10.414	with_gap
FBF1	2	-10.32	without_gap
SLC2A8	3	-10.301	without_gap
NBN	2	-10.279	without_gap
HIVEP2	6	-10.213	without_gap
TFEC	2	-10.159	without_gap
WDR91	3	-10.155	without_gap
DNAJC16	3	-10.15	without_gap
THRSP	2	-10.105	without_gap
CFAP70	4	-10.085	without_gap
SCAPER	3	-10.02	without_gap
QRFP	1	-9.972	with_gap
CCNB3	2	-9.966	with_gap
IL12RB2	2	-9.9	without_gap
SMYD4	3	-9.841	without_gap
INPP5J	1	-9.763	without_gap
TTC3	2	-9.72	without_gap
USP40	2	-9.703	without_gap
EBPL	2	-9.698	without_gap
SART3	3	-9.663	with_gap
PRDM10	2	-9.654	with_gap
CCDC92	2	-9.632	without_gap
LRCH1	1	-9.629	without_gap
AHI1	2	-9.628	without_gap
CDH16	3	-9.613	without_gap
APOE	2	-9.606	with_gap
CASC3	3	-9.552	without_gap
GOLGB1	3	-9.55	without_gap
GAREM2	3	-9.49	without_gap
CAPS2	1	-9.485	without_gap
TLR2	2	-9.454	without_gap
MGARP	2	-9.446	without_gap
AFDN	2	-9.386	without_gap
ANKRD12	4	-9.378	without_gap
MRPS23	2	-9.376	without_gap
VIPR2	3	-9.369	without_gap
USF3	6	-9.349	without_gap
AIRE	1	-9.332	without_gap
TMUB1	2	-9.329	without_gap
TICAM1	1	-9.329	with_gap
SIAE	2	-9.305	without_gap
LRRC34	2	-9.289	without_gap
TONSL	4	-9.241	with_gap
ZBTB24	2	-9.236	without_gap
ARRDC2	2	-9.213	without_gap
CXCR4	2	-9.182	without_gap
S100A13	2	-9.163	without_gap
PDCD11	3	-9.106	without_gap
NUMA1	3	-9.081	without_gap
POMT1	2	-9.032	without_gap
PEAK1	2	-9.03	with_gap
MGA	4	-8.999	without_gap
WDR46	3	-8.962	without_gap
MLANA	1	-8.942	with_gap
MAP3K19	2	-8.936	with_gap
HSF4	2	-8.914	with_gap
TTLL4	4	-8.908	without_gap
GIGYF2	4	-8.901	without_gap
SHC3	2	-8.88	without_gap
SNX19	4	-8.847	without_gap
HTT	4	-8.84	with_gap
CDRT4	2	-8.838	without_gap
TMEM68	1	-8.779	with_gap
SRCAP	3	-8.765	without_gap
KIF20B	2	-8.738	without_gap
DTHD1	2	-8.689	without_gap
EGFL6	2	-8.667	without_gap
LTBR	2	-8.66	without_gap
RNASEH2B	1	-8.648	without_gap
MAMLD1	1	-8.632	without_gap
MSH3	2	-8.62	with_gap
XIAP	2	-8.619	without_gap
EFCAB11	1	-8.598	without_gap
SLC35G2	4	-8.552	without_gap
ISLR	2	-8.541	without_gap
SYT16	2	-8.509	without_gap
KCNF1	4	-8.508	with_gap
GPR68	3	-8.471	with_gap
G6PC3	3	-8.468	without_gap
ZP2	2	-8.447	without_gap
PSMD6	2	-8.437	without_gap
MUSK	2	-8.419	with_gap
PROM2	1	-8.401	without_gap
AKAP9	3	-8.395	with_gap
MLXIPL	2	-8.35	without_gap
TRIP11	3	-8.321	with_gap
SIGLEC1	3	-8.288	without_gap
TSC1	4	-8.249	without_gap
NWD1	2	-8.21	with_gap
HIVEP3	3	-8.195	without_gap
FBXL4	3	-8.192	without_gap
PGF	2	-8.192	without_gap
PLAUR	2	-8.181	with_gap
CCDC191	2	-8.173	without_gap
PELO	3	-8.11	with_gap
IFNAR1	2	-8.108	with_gap
SLC30A10	2	-8.093	without_gap
SLC51A	1	-8.081	without_gap
GCN1	3	-8.052	without_gap
OR6B1	5	-8.048	without_gap
CCDC172	2	-8.04	without_gap
CYB5R4	2	-8.032	without_gap
ALDH4A1	2	-8.029	with_gap
CLINT1	3	-8.021	without_gap
CCDC91	3	-8.012	without_gap
MAP7D2	1	-8.011	without_gap
FAM227A	1	-7.994	with_gap
STRA6	2	-7.975	without_gap
FRMPD1	4	-7.971	without_gap
EMID1	1	-7.953	without_gap
SPEF2	2	-7.946	with_gap
BDP1	1	-7.942	with_gap
MPHOSPH9	3	-7.923	without_gap
AP5M1	3	-7.899	with_gap
RASSF5	2	-7.881	without_gap
ERICH3	2	-7.865	without_gap
AP5B1	2	-7.856	with_gap
COL19A1	2	-7.795	without_gap
IL1RL2	1	-7.792	without_gap
SLC35B4	1	-7.791	without_gap
ARHGAP6	3	-7.769	with_gap
FAM129A	1	-7.741	without_gap
SDC2	1	-7.727	without_gap
KLHL18	2	-7.719	with_gap
OVOL1	3	-7.696	without_gap
NPAT	2	-7.674	without_gap
ADGRG5	1	-7.653	without_gap
GIN1	3	-7.641	without_gap
ERRFI1	2	-7.637	with_gap
IGFBP3	2	-7.626	without_gap
MYCBPAP	3	-7.62	without_gap
CTC1	3	-7.616	without_gap
FAM53C	1	-7.606	without_gap
SMG6	2	-7.593	without_gap
CMTR2	2	-7.567	without_gap
CCT7	1	-7.55	with_gap
RNASEL	1	-7.53	without_gap
TRANK1	2	-7.528	without_gap
NAGPA	1	-7.525	with_gap
KIAA1024	1	-7.506	with_gap
ACE2	1	-7.484	without_gap
FAM13C	2	-7.468	without_gap
AMOTL2	2	-7.459	without_gap
PLEKHA7	3	-7.451	with_gap
ZNF236	3	-7.435	with_gap
CKAP2L	1	-7.431	without_gap
AP4B1	1	-7.429	without_gap
AIP	1	-7.421	with_gap
RBKS	1	-7.42	without_gap
MXD1	3	-7.42	without_gap
FCMR	2	-7.42	without_gap
FANCA	2	-7.412	with_gap
AASDH	2	-7.406	without_gap
DDO	1	-7.405	without_gap
SEC22C	1	-7.394	without_gap
FRMPD4	2	-7.365	without_gap
ACSF3	2	-7.363	without_gap
PIKFYVE	2	-7.352	with_gap
DNAJC4	1	-7.35	without_gap
TUBD1	2	-7.344	without_gap
CEP97	2	-7.339	without_gap
TAS2R3	1	-7.331	without_gap
EXOC2	3	-7.285	with_gap
DAGLB	2	-7.268	without_gap
RFTN2	3	-7.264	without_gap
CCDC136	3	-7.263	without_gap
ATXN10	2	-7.257	without_gap
EXOC4	2	-7.223	without_gap
SH3D19	2	-7.215	without_gap
MAP7D1	3	-7.209	with_gap
NAT10	2	-7.194	with_gap
ALPK3	1	-7.194	with_gap
CCDC18	2	-7.182	without_gap
NUDT17	2	-7.145	with_gap
CABP4	1	-7.136	without_gap
TMC8	1	-7.109	with_gap
NR3C1	3	-7.109	without_gap
CYP27B1	2	-7.103	without_gap
CHGB	2	-7.099	without_gap
TCP11L2	2	-7.072	without_gap
POLD2	5	-7.062	with_gap
THNSL1	2	-7.062	without_gap
PNKP	1	-7.056	with_gap
UBE4A	3	-7.032	without_gap
HPS6	2	-7.023	without_gap
DCT	2	-7.012	without_gap
RHOU	1	-7	without_gap
BPIFC	1	-6.996	without_gap
GALNT15	1	-6.969	with_gap
SCAP	2	-6.954	with_gap
AREG	1	-6.952	without_gap
SH3KBP1	2	-6.95	without_gap
FGL2	1	-6.948	with_gap
C10orf105	3	-6.943	with_gap
TGFB2	1	-6.94	without_gap
GLDC	3	-6.939	with_gap
SNX27	2	-6.933	without_gap
LONP2	4	-6.92	with_gap
CARF	1	-6.914	without_gap
ISPD	2	-6.912	without_gap
PARP2	2	-6.904	with_gap
SPAG1	2	-6.887	without_gap
GART	5	-6.874	with_gap
SAAL1	1	-6.866	without_gap
ASXL1	3	-6.857	without_gap
FGFBP1	2	-6.85	without_gap
MED28	1	-6.843	without_gap
TEX15	2	-6.826	without_gap
CDK5RAP2	3	-6.821	with_gap
LTN1	3	-6.811	without_gap
TUT1	2	-6.808	with_gap
MGAT2	2	-6.789	without_gap
NLRC5	1	-6.781	with_gap
ZNF462	3	-6.779	without_gap
HSF2BP	2	-6.778	without_gap
RAB11FIP2	3	-6.772	without_gap
CENPI	1	-6.766	with_gap
KIAA1211L	1	-6.758	with_gap
SH3D21	1	-6.756	with_gap
CFAP45	1	-6.748	without_gap
MTERF2	1	-6.717	without_gap
AIM1	3	-6.713	without_gap
E2F7	2	-6.705	without_gap
SDCBP2	1	-6.698	without_gap
SOWAHB	2	-6.698	without_gap
MFSD6L	1	-6.681	with_gap
RREB1	3	-6.656	with_gap
VWA8	2	-6.654	without_gap
SYTL5	2	-6.654	without_gap
PSME4	4	-6.645	without_gap
HUWE1	3	-6.642	without_gap
TM7SF2	2	-6.638	with_gap
SERGEF	1	-6.617	without_gap
CEP78	2	-6.617	without_gap
AFAP1L2	2	-6.601	without_gap
ARHGAP27	1	-6.589	with_gap
NUDT22	2	-6.578	without_gap
KIAA1614	1	-6.573	without_gap
PREB	1	-6.569	without_gap
TFB1M	2	-6.563	with_gap
ALKBH3	2	-6.559	without_gap
TAS2R40	1	-6.557	without_gap
NCOA7	2	-6.546	without_gap
ANGPTL4	1	-6.542	without_gap
WHRN	1	-6.519	without_gap
FANCC	1	-6.514	without_gap
USP8	3	-6.501	without_gap
HOMER2	1	-6.496	with_gap
ASCC1	1	-6.476	without_gap
GPR161	2	-6.468	without_gap
ARHGAP25	1	-6.462	without_gap
PLPP5	1	-6.458	without_gap
ALLC	1	-6.452	with_gap
SECISBP2	2	-6.432	without_gap
IL17A	1	-6.399	without_gap
FUBP3	2	-6.393	without_gap
MCMDC2	2	-6.36	without_gap
TOX3	6	-6.342	with_gap
SDE2	2	-6.328	without_gap
TMEM138	3	-6.326	without_gap
TMEM201	2	-6.324	without_gap
IFNLR1	1	-6.31	without_gap
CEP290	1	-6.3	without_gap
ZDHHC12	2	-6.296	without_gap
MTG2	2	-6.278	without_gap
SFTPC	1	-6.268	without_gap
STARD9	2	-6.247	without_gap
LAMB3	2	-6.233	without_gap
PMFBP1	1	-6.232	without_gap
NFS1	1	-6.215	without_gap
SUCO	2	-6.204	without_gap
SCP2	1	-6.197	without_gap
ZNF598	2	-6.197	without_gap
FAM214B	2	-6.195	without_gap
BPHL	1	-6.176	without_gap
TNIP1	1	-6.155	without_gap
C5orf30	1	-6.152	without_gap
GGT7	2	-6.149	without_gap
COL17A1	2	-6.136	without_gap
TANK	2	-6.125	without_gap
DTNBP1	2	-6.118	without_gap
NRG3	4	-6.107	with_gap
IFT172	4	-6.101	without_gap
CYB5R1	2	-6.097	without_gap
NHSL2	2	-6.093	without_gap
SLC45A2	3	-6.092	without_gap
DTD1	2	-6.091	without_gap
ZNF318	2	-6.078	without_gap
IPO4	1	-6.073	without_gap
CCDC158	2	-6.072	without_gap
WHAMM	1	-6.068	with_gap
C18orf63	2	-6.068	without_gap
TAF1A	2	-6.061	without_gap
CRAMP1	2	-6.059	with_gap
SLC2A10	2	-6.058	without_gap
LTV1	1	-6.054	without_gap
CTCFL	2	-6.052	without_gap
NRIP1	2	-6.04	without_gap
JARID2	2	-6.033	with_gap
VGF	2	-6.028	without_gap
LUZP1	3	-6.027	without_gap
REEP1	1	-6.025	without_gap
NDP	1	-6.023	without_gap
NRDE2	2	-6.022	without_gap
VWA2	1	-6.015	with_gap
ARHGEF37	2	-6.007	without_gap
MPI	1	-5.998	without_gap
STIL	1	-5.99	without_gap
RPUSD2	1	-5.985	without_gap
MTMR11	4	-5.983	without_gap
CAMTA2	2	-5.979	with_gap
MFSD3	2	-5.976	without_gap
CWF19L1	3	-5.975	with_gap
CD68	1	-5.968	without_gap
PKP2	1	-5.956	without_gap
TRIB3	1	-5.942	with_gap
MROH9	2	-5.93	with_gap
SH3PXD2B	2	-5.921	without_gap
LRRC24	1	-5.914	without_gap
ZBTB40	2	-5.914	without_gap
NEK5	1	-5.91	without_gap
POMT2	2	-5.905	without_gap
NR2E3	1	-5.903	without_gap
ATXN7L2	3	-5.902	without_gap
TAT	2	-5.901	without_gap
CDC6	1	-5.9	without_gap
EXPH5	1	-5.9	without_gap
SETD1A	2	-5.891	with_gap
LRRK2	5	-5.889	with_gap
SCARF1	2	-5.886	without_gap
FRS3	1	-5.831	with_gap
USP34	2	-5.825	with_gap
COL16A1	1	-5.823	with_gap
NKTR	3	-5.823	without_gap
CENPJ	1	-5.816	without_gap
EDRF1	2	-5.81	with_gap
TNIP2	1	-5.789	without_gap
COL15A1	1	-5.783	with_gap
FBXO43	1	-5.783	without_gap
CARNMT1	1	-5.779	without_gap
FIBIN	1	-5.777	without_gap
HTRA4	2	-5.77	without_gap
RAD54L	3	-5.769	without_gap
WDSUB1	2	-5.765	without_gap
ESPL1	2	-5.76	without_gap
UTP6	2	-5.759	without_gap
MC4R	2	-5.755	without_gap
PLA2G6	2	-5.747	without_gap
PDE2A	2	-5.745	with_gap
CEP295	1	-5.738	without_gap
FAM120B	2	-5.736	with_gap
SAMD7	1	-5.728	without_gap
PRDX3	1	-5.715	without_gap
HAPLN4	1	-5.706	without_gap
MYLK4	1	-5.706	without_gap
FYTTD1	1	-5.705	with_gap
AHDC1	1	-5.7	with_gap
DSTYK	2	-5.698	with_gap
KCNK2	1	-5.69	with_gap
CYP24A1	1	-5.689	with_gap
PROSER1	1	-5.678	without_gap
CCDC148	2	-5.676	without_gap
FAM160A1	1	-5.674	without_gap
CEP68	1	-5.664	without_gap
ARCN1	1	-5.661	without_gap
SDPR	2	-5.658	without_gap
PLA2G4A	2	-5.642	without_gap
ZNF474	1	-5.637	without_gap
ANKRD31	1	-5.636	with_gap
SRBD1	2	-5.633	without_gap
TCHP	1	-5.625	without_gap
USP14	1	-5.624	without_gap
ANP32A	1	-5.623	without_gap
GMNN	2	-5.623	without_gap
KRT12	2	-5.621	without_gap
UBOX5	2	-5.615	without_gap
AP4M1	2	-5.609	without_gap
TMEM62	2	-5.601	without_gap
TECPR2	3	-5.595	with_gap
CLMN	2	-5.585	without_gap
NARFL	2	-5.575	without_gap
GGH	1	-5.57	without_gap
RNF32	1	-5.569	without_gap
HTR1D	2	-5.569	without_gap
PPIL2	1	-5.524	with_gap
QARS	1	-5.514	without_gap
GSS	1	-5.503	without_gap
SH2B1	3	-5.502	with_gap
RBM28	1	-5.492	without_gap
CRHBP	2	-5.47	without_gap
EME1	1	-5.446	without_gap
XPO6	2	-5.445	without_gap
SMU1	1	-5.438	without_gap
ELL3	2	-5.435	without_gap
PROSER2	1	-5.412	without_gap
TEPSIN	1	-5.412	with_gap
IRX4	1	-5.411	without_gap
NAALADL2	2	-5.405	without_gap
NEFH	2	-5.405	with_gap
CLN6	2	-5.402	with_gap
C16orf46	2	-5.402	without_gap
TNRC18	2	-5.4	with_gap
DNAAF2	1	-5.398	with_gap
TXLNB	2	-5.389	without_gap
PTPMT1	1	-5.381	without_gap
TOM1L1	1	-5.373	without_gap
ATF4	1	-5.373	with_gap
KRTAP16-1	1	-5.364	with_gap
PGGT1B	2	-5.352	without_gap
FHL1	1	-5.338	without_gap
SYCP1	2	-5.338	with_gap
CRYBG3	1	-5.331	without_gap
RRN3	1	-5.327	without_gap
WIPF2	1	-5.322	with_gap
RPL4	1	-5.318	without_gap
WDR41	2	-5.317	without_gap
PISD	2	-5.315	with_gap
METTL17	3	-5.307	with_gap
WDR34	1	-5.301	without_gap
NDUFB11	1	-5.3	without_gap
TPMT	1	-5.3	without_gap
TTF2	2	-5.297	without_gap
MRPL39	2	-5.29	with_gap
INSC	2	-5.284	without_gap
REPS2	2	-5.28	without_gap
NUFIP2	2	-5.273	without_gap
NOP9	2	-5.27	with_gap
SERPINB5	2	-5.261	without_gap
HSD17B2	1	-5.257	without_gap
NPTN	1	-5.255	without_gap
NSUN6	2	-5.255	without_gap
DPAGT1	1	-5.249	with_gap
FAM92B	1	-5.244	without_gap
POMGNT2	3	-5.243	without_gap
AFF3	2	-5.233	without_gap
NSFL1C	1	-5.23	without_gap
ANKIB1	2	-5.227	with_gap
LIG1	1	-5.222	without_gap
AGXT2	2	-5.22	with_gap
DEPDC7	1	-5.212	without_gap
GPR156	1	-5.212	without_gap
GPAT2	1	-5.209	without_gap
AUNIP	1	-5.205	without_gap
MRVI1	2	-5.195	without_gap
RNF133	1	-5.194	without_gap
FDXACB1	2	-5.192	without_gap
ANKRD16	1	-5.188	without_gap
APBB3	1	-5.188	without_gap
CTSS	1	-5.181	without_gap
VRK3	1	-5.171	without_gap
C7	2	-5.161	without_gap
MIGA1	1	-5.161	without_gap
SPEN	1	-5.157	without_gap
TBPL2	1	-5.154	without_gap
CDC25C	1	-5.152	without_gap
SYT14	2	-5.143	without_gap
KMT2E	4	-5.142	without_gap
CTU2	1	-5.142	with_gap
CFP	2	-5.141	without_gap
CRYM	2	-5.131	without_gap
MRM1	1	-5.126	without_gap
NEMF	2	-5.123	without_gap
NF1	1	-5.109	with_gap
ZNF106	1	-5.1	without_gap
AKAP11	1	-5.096	with_gap
COIL	1	-5.092	with_gap
LPP	2	-5.092	without_gap
PEX6	3	-5.09	without_gap
SLC39A13	1	-5.087	without_gap
HELZ	2	-5.083	without_gap
PTTG1	2	-5.08	without_gap
RABEPK	1	-5.079	without_gap
FAM193A	2	-5.075	without_gap
CTSO	1	-5.072	with_gap
WRN	1	-5.07	without_gap
L3HYPDH	1	-5.068	without_gap
TMEM229B	1	-5.065	with_gap
QSOX2	1	-5.065	without_gap
SNCG	2	-5.062	without_gap
NIFK	2	-5.057	with_gap
RAD17	1	-5.056	without_gap
MATN1	1	-5.053	without_gap
ZC2HC1C	1	-5.047	without_gap
HSPA14	2	-5.03	with_gap
PARG	1	-5.022	without_gap
ASB11	1	-5.016	without_gap
MFNG	1	-5.013	without_gap
ZIC5	1	-4.997	without_gap
HDAC6	1	-4.989	without_gap
SCARA3	2	-4.981	without_gap
GFAP	2	-4.977	without_gap
NOM1	1	-4.976	with_gap
GLG1	1	-4.957	without_gap
MADCAM1	1	-4.956	with_gap
SLC25A40	1	-4.952	with_gap
PRSS35	2	-4.947	without_gap
ANKRD40	1	-4.944	without_gap
RASSF10	2	-4.932	with_gap
KATNBL1	1	-4.931	without_gap
IRX6	1	-4.93	with_gap
GPRIN2	1	-4.927	without_gap
SUN2	2	-4.925	without_gap
SPPL2B	1	-4.921	with_gap
ZNF407	1	-4.92	without_gap
HS3ST6	1	-4.912	without_gap
GAB2	2	-4.909	without_gap
CD38	1	-4.898	without_gap
MLF2	2	-4.895	with_gap
MTBP	1	-4.889	without_gap
BACH2	2	-4.888	without_gap
FBXL5	1	-4.886	without_gap
C1orf109	1	-4.875	without_gap
ADPGK	2	-4.867	without_gap
SLC13A3	1	-4.862	without_gap
CLNS1A	1	-4.858	without_gap
GPR37	1	-4.856	without_gap
MYLIP	3	-4.856	without_gap
C10orf2	1	-4.85	with_gap
SPATA18	1	-4.846	without_gap
IL21R	1	-4.843	without_gap
TCF20	4	-4.843	without_gap
PHF12	2	-4.815	without_gap
HAUS4	3	-4.812	without_gap
SYNGR4	1	-4.806	with_gap
MRPL32	1	-4.799	without_gap
NOL7	1	-4.79	with_gap
CSPP1	2	-4.789	without_gap
TCF25	2	-4.779	without_gap
CEP120	1	-4.778	without_gap
PTK7	2	-4.771	with_gap
MRPS6	1	-4.767	with_gap
ABCF1	1	-4.763	without_gap
NEMP1	2	-4.749	without_gap
BICDL2	1	-4.745	without_gap
MTF1	2	-4.74	without_gap
LRRFIP2	2	-4.724	without_gap
CEP83	1	-4.721	with_gap
LRGUK	1	-4.717	with_gap
POLA1	3	-4.713	without_gap
BLM	2	-4.712	with_gap
DAG1	2	-4.707	with_gap
RAB11FIP4	1	-4.703	without_gap
PRR5L	1	-4.699	with_gap
TMEM241	1	-4.691	with_gap
TTC27	3	-4.688	without_gap
SUSD5	1	-4.684	without_gap
STARD7	1	-4.682	without_gap
DZIP1	2	-4.682	without_gap
RTN4RL1	2	-4.679	with_gap
PATL2	1	-4.678	without_gap
PLA2G15	1	-4.677	without_gap
NPHP3	1	-4.672	with_gap
CCDC15	1	-4.672	with_gap
TTC25	1	-4.655	without_gap
DUPD1	1	-4.655	with_gap
C6orf163	2	-4.644	without_gap
METTL6	2	-4.638	without_gap
CARNS1	2	-4.633	with_gap
LIG4	2	-4.619	without_gap
CDC45	1	-4.612	without_gap
GPI	1	-4.608	with_gap
IL18R1	1	-4.608	without_gap
TRIP6	1	-4.601	without_gap
UNC5CL	2	-4.596	with_gap
ECM2	1	-4.592	with_gap
SOCS7	1	-4.586	with_gap
PPP1R17	1	-4.585	without_gap
POP5	2	-4.578	without_gap
RBM19	2	-4.575	without_gap
C14orf93	2	-4.571	without_gap
UBE3B	2	-4.565	with_gap
MAML3	2	-4.563	without_gap
DBNL	1	-4.549	without_gap
GPR152	1	-4.545	without_gap
FARSA	1	-4.544	without_gap
IL20RB	1	-4.537	without_gap
CATIP	1	-4.527	without_gap
STX4	2	-4.523	without_gap
PHF7	1	-4.522	without_gap
EPN3	2	-4.518	without_gap
AFTPH	2	-4.513	without_gap
ASCC2	3	-4.512	without_gap
C16orf86	1	-4.507	without_gap
ERLIN1	2	-4.504	without_gap
EIF2B2	3	-4.498	without_gap
TMEM161A	1	-4.498	without_gap
RAD51B	2	-4.492	without_gap
SERPINA7	1	-4.492	without_gap
RAD52	1	-4.479	without_gap
F3	1	-4.474	without_gap
MICU1	3	-4.473	with_gap
TSNAXIP1	1	-4.466	without_gap
ENDOU	1	-4.464	without_gap
CD3D	1	-4.461	without_gap
TTI1	1	-4.445	without_gap
RILP	1	-4.444	without_gap
CRBN	2	-4.44	without_gap
CCDC80	2	-4.437	without_gap
CATSPER3	1	-4.432	without_gap
LMO7	1	-4.431	with_gap
POMGNT1	1	-4.43	with_gap
HEATR3	1	-4.423	without_gap
TESK2	1	-4.415	with_gap
OR51E2	1	-4.41	without_gap
PLA2G3	1	-4.409	without_gap
RASEF	1	-4.404	without_gap
MSLN	1	-4.392	with_gap
DDIT4	2	-4.392	with_gap
APOA4	1	-4.392	with_gap
MKKS	1	-4.391	without_gap
WRAP73	1	-4.388	without_gap
PIK3CG	3	-4.384	with_gap
C15orf39	1	-4.374	without_gap
BARHL2	1	-4.37	without_gap
COASY	3	-4.365	without_gap
RPL7L1	1	-4.353	without_gap
ABI3	1	-4.346	with_gap
SMPD4	2	-4.346	without_gap
RTFDC1	2	-4.306	without_gap
DAZL	1	-4.304	without_gap
HORMAD1	2	-4.302	without_gap
UQCRC2	2	-4.302	with_gap
RNF8	1	-4.293	with_gap
KIF16B	1	-4.293	without_gap
ACSS3	1	-4.292	without_gap
MUL1	2	-4.288	without_gap
UPB1	1	-4.285	with_gap
SLC25A53	1	-4.279	without_gap
DBN1	1	-4.275	without_gap
CCDC82	1	-4.274	without_gap
HR	1	-4.274	without_gap
FAM188A	1	-4.271	without_gap
NIPBL	3	-4.267	without_gap
NOL12	1	-4.262	with_gap
NFKB1	2	-4.255	with_gap
KIAA1033	1	-4.251	without_gap
CLMP	1	-4.249	without_gap
PPP4R2	1	-4.242	without_gap
DIABLO	2	-4.241	without_gap
CCNB2	1	-4.241	without_gap
GJD4	1	-4.235	without_gap
TRUB2	1	-4.231	without_gap
PIGU	2	-4.231	without_gap
TYRP1	2	-4.228	without_gap
MEGF9	1	-4.212	without_gap
RAPGEFL1	1	-4.202	with_gap
COA5	1	-4.196	without_gap
ZCCHC24	1	-4.194	without_gap
STOX2	2	-4.184	without_gap
IL10RB	1	-4.184	without_gap
ETAA1	1	-4.18	without_gap
COL10A1	2	-4.18	without_gap
CCDC85C	1	-4.179	without_gap
GRK1	1	-4.172	without_gap
TRIP12	2	-4.172	without_gap
NUP205	1	-4.16	without_gap
AK7	2	-4.157	without_gap
COPS3	1	-4.151	without_gap
SLC50A1	1	-4.147	without_gap
KMT5B	1	-4.135	without_gap
PLTP	2	-4.132	without_gap
TOMM22	1	-4.132	without_gap
BCAT1	1	-4.131	without_gap
CRTC2	1	-4.128	without_gap
SYPL2	1	-4.127	without_gap
TRIM7	2	-4.126	without_gap
ZC3H14	1	-4.124	without_gap
ADNP2	1	-4.119	without_gap
FBXO40	2	-4.116	without_gap
TPR	2	-4.103	without_gap
GLTSCR1L	3	-4.092	without_gap
TPGS2	1	-4.089	without_gap
EMC9	1	-4.089	without_gap
MUC1	1	-4.086	with_gap
GLOD4	1	-4.081	without_gap
C8B	1	-4.077	without_gap
PUS10	3	-4.075	without_gap
RNF207	1	-4.073	with_gap
KRT23	1	-4.07	without_gap
CYP7A1	2	-4.059	without_gap
MDM4	2	-4.05	without_gap
AVEN	1	-4.048	without_gap
CCNI	1	-4.044	without_gap
STBD1	1	-4.038	without_gap
AQP11	2	-4.031	without_gap
RMND1	2	-4.028	without_gap
ACBD5	1	-4.022	with_gap
GPATCH1	2	-4.017	without_gap
GALE	1	-4.015	without_gap
DCK	2	-4.012	without_gap
HECTD2	1	-4.007	without_gap
TRIB2	1	-4	without_gap
FOS	3	-3.996	without_gap
IDNK	1	-3.99	without_gap
EXOSC9	1	-3.989	without_gap
ACBD3	2	-3.98	with_gap
GP6	1	-3.978	with_gap
NMBR	1	-3.976	without_gap
ZBTB38	3	-3.975	without_gap
LMOD3	3	-3.973	without_gap
CDIP1	1	-3.972	without_gap
NCBP1	1	-3.97	without_gap
OGFOD1	2	-3.966	without_gap
ESF1	1	-3.961	without_gap
C1orf216	1	-3.96	without_gap
ADCK5	1	-3.96	with_gap
FGA	2	-3.956	without_gap
MRPS36	1	-3.953	without_gap
HEPACAM	1	-3.949	with_gap
SPINT1	1	-3.938	without_gap
GPRIN3	1	-3.928	without_gap
TBKBP1	2	-3.926	without_gap
CCDC186	1	-3.926	without_gap
PDLIM5	1	-3.918	without_gap
STOX1	1	-3.914	without_gap
GPRC5D	1	-3.912	without_gap
GPC5	1	-3.911	without_gap
CLDND1	1	-3.91	without_gap
PRL	1	-3.908	without_gap
B4GALT7	1	-3.907	without_gap
UBN1	3	-3.907	without_gap
BHLHE40	3	-3.905	without_gap
SIRT7	1	-3.896	without_gap
GPR176	2	-3.889	without_gap
NOD2	1	-3.886	with_gap
RIMS3	2	-3.884	without_gap
FAM45A	1	-3.883	without_gap
SCG3	2	-3.879	with_gap
FAM196B	1	-3.87	without_gap
EPHX4	1	-3.868	without_gap
UQCRFS1	1	-3.868	without_gap
TOMM40L	1	-3.856	without_gap
GPR149	2	-3.853	without_gap
RAB11FIP3	1	-3.853	with_gap
USP6NL	2	-3.852	without_gap
PROM1	1	-3.849	without_gap
EPB41L4A	1	-3.847	without_gap
RTKN2	1	-3.842	without_gap
RPRD2	1	-3.836	without_gap
CNST	1	-3.835	without_gap
CCDC157	1	-3.832	without_gap
TTLL9	1	-3.828	without_gap
TKFC	2	-3.824	without_gap
SP4	1	-3.82	without_gap
AGK	1	-3.814	without_gap
RRP8	1	-3.811	without_gap
DOT1L	1	-3.794	without_gap
SNAPC2	1	-3.79	without_gap
NSUN2	1	-3.79	without_gap
POLL	2	-3.789	without_gap
PRPF6	1	-3.788	without_gap
SYNC	2	-3.782	without_gap
F7	1	-3.775	without_gap
DAW1	1	-3.771	without_gap
HSD17B12	1	-3.765	without_gap
OGFR	1	-3.757	without_gap
FAM214A	2	-3.755	without_gap
SYNDIG1L	1	-3.742	with_gap
NDUFAF3	1	-3.741	without_gap
EVC	1	-3.737	without_gap
NFAT5	3	-3.737	without_gap
POLK	2	-3.734	without_gap
SIK3	1	-3.732	with_gap
CENPE	1	-3.732	without_gap
PLAA	1	-3.731	without_gap
NYNRIN	3	-3.73	with_gap
FAM208B	2	-3.73	without_gap
TMF1	1	-3.727	without_gap
ST6GAL2	2	-3.724	without_gap
LPGAT1	1	-3.723	without_gap
CGN	1	-3.722	without_gap
DTD2	1	-3.722	without_gap
FLAD1	1	-3.72	without_gap
FBXO36	1	-3.717	without_gap
OTOL1	1	-3.714	without_gap
SBSN	1	-3.713	without_gap
C11orf54	1	-3.707	without_gap
MTTP	1	-3.699	without_gap
GLP1R	1	-3.693	with_gap
SLCO5A1	2	-3.692	without_gap
CD3EAP	1	-3.689	with_gap
NRROS	1	-3.676	without_gap
MIS18BP1	1	-3.674	without_gap
E2F1	1	-3.673	without_gap
KIZ	1	-3.67	without_gap
SLC25A26	1	-3.668	without_gap
LAMP1	1	-3.666	with_gap
PNN	2	-3.663	without_gap
KIAA0825	2	-3.656	without_gap
KANSL3	1	-3.654	without_gap
SLC45A3	1	-3.653	without_gap
AKAP5	1	-3.649	without_gap
VPS36	1	-3.647	without_gap
MDC1	1	-3.647	with_gap
ADGRF5	1	-3.642	without_gap
FOXP4	2	-3.639	with_gap
TTC1	1	-3.635	without_gap
MSTO1	1	-3.622	without_gap
ADSL	1	-3.62	without_gap
ARID5B	2	-3.618	without_gap
MAP3K4	1	-3.616	with_gap
GSAP	2	-3.613	with_gap
RTN1	1	-3.609	with_gap
BMP2K	2	-3.605	without_gap
MKS1	1	-3.601	without_gap
PRMT7	2	-3.601	without_gap
MCAT	1	-3.598	without_gap
NXPH3	2	-3.595	without_gap
SNX31	1	-3.591	without_gap
EIF2B5	3	-3.591	without_gap
TOR1A	3	-3.578	with_gap
ARID4B	1	-3.577	without_gap
FAM169A	2	-3.573	without_gap
PFN4	1	-3.568	without_gap
C19orf25	1	-3.561	without_gap
FAM124A	1	-3.561	without_gap
SCRN1	2	-3.559	without_gap
SLC30A5	1	-3.554	without_gap
CDKL2	1	-3.55	without_gap
ELK4	2	-3.55	without_gap
GAP43	2	-3.549	without_gap
TET1	1	-3.546	without_gap
SLC35F4	1	-3.544	without_gap
GEMIN4	5	-3.54	without_gap
NFIL3	5	-3.539	with_gap
PTPN12	1	-3.536	without_gap
SLC31A2	1	-3.535	without_gap
ISM2	1	-3.534	without_gap
HLA-DMA	1	-3.533	without_gap
SQLE	2	-3.531	without_gap
FAM83B	1	-3.528	without_gap
GCA	1	-3.517	without_gap
RTTN	1	-3.516	with_gap
ATG4D	1	-3.514	without_gap
RPP40	1	-3.509	without_gap
PHF3	2	-3.508	without_gap
MC2R	1	-3.506	without_gap
HPS1	1	-3.504	without_gap
CTXN2	1	-3.502	without_gap
ARHGAP31	2	-3.502	with_gap
RAD18	1	-3.499	without_gap
CD86	2	-3.498	without_gap
SLC26A8	1	-3.495	without_gap
TTYH2	1	-3.489	without_gap
DUSP19	1	-3.488	without_gap
MAP3K14	1	-3.488	with_gap
IKZF3	2	-3.483	without_gap
ZDHHC23	2	-3.483	without_gap
GABPB2	1	-3.481	without_gap
ANO10	2	-3.464	without_gap
GPR137C	1	-3.462	without_gap
SCAF4	2	-3.462	with_gap
ZNF703	2	-3.461	with_gap
RPL35	1	-3.458	with_gap
TTC19	1	-3.457	without_gap
TEX10	3	-3.456	without_gap
CCDC57	1	-3.455	with_gap
CCDC173	1	-3.454	without_gap
RNF5	1	-3.451	without_gap
TXNDC12	1	-3.446	without_gap
RSU1	1	-3.444	without_gap
TERB1	1	-3.443	without_gap
LZTS3	1	-3.434	with_gap
AMIGO1	3	-3.43	without_gap
NUF2	1	-3.422	without_gap
RIC3	1	-3.421	without_gap
RNF130	2	-3.42	without_gap
TMEM94	4	-3.418	without_gap
NSMAF	2	-3.413	with_gap
C19orf38	1	-3.412	without_gap
BAG3	2	-3.409	without_gap
SLC46A2	1	-3.405	without_gap
CBX6	1	-3.401	with_gap
LRRC19	1	-3.394	without_gap
MFSD4A	1	-3.39	without_gap
POMK	1	-3.387	without_gap
MIEN1	1	-3.384	without_gap
LIFR	3	-3.381	without_gap
SUSD1	1	-3.38	without_gap
REL	1	-3.377	without_gap
THPO	1	-3.374	without_gap
PICK1	1	-3.362	without_gap
PGM3	1	-3.355	without_gap
NPPA	1	-3.354	without_gap
TMEM50B	2	-3.353	without_gap
RAD50	1	-3.351	without_gap
SLC29A2	1	-3.344	without_gap
LRRC6	2	-3.344	without_gap
RUNDC3A	1	-3.343	without_gap
ERMAP	1	-3.343	without_gap
DCTN1	1	-3.341	without_gap
FIGN	3	-3.341	without_gap
PCNT	1	-3.341	without_gap
IP6K3	1	-3.336	with_gap
MYOT	1	-3.333	without_gap
SMARCAL1	1	-3.33	without_gap
NHLRC2	2	-3.327	without_gap
OXSM	1	-3.324	without_gap
EGFL8	1	-3.321	without_gap
DPH7	1	-3.319	with_gap
RNF123	2	-3.315	with_gap
C1orf35	1	-3.311	without_gap
NFKBIZ	2	-3.307	with_gap
GBX2	1	-3.306	with_gap
ATXN7L1	2	-3.299	with_gap
ZFYVE1	2	-3.298	without_gap
ZBTB16	3	-3.294	without_gap
JMJD6	2	-3.289	without_gap
LUM	1	-3.287	without_gap
FBXL18	3	-3.286	without_gap
HFM1	1	-3.281	without_gap
MBP	1	-3.276	without_gap
DCLRE1B	2	-3.258	without_gap
MRPS31	1	-3.255	without_gap
ERCC6	1	-3.238	without_gap
LRRC28	3	-3.237	without_gap
KATNAL2	1	-3.233	without_gap
GLYCTK	2	-3.23	with_gap
MIGA2	1	-3.227	with_gap
TRAIP	1	-3.217	without_gap
FKBP14	1	-3.216	without_gap
AGA	1	-3.214	without_gap
CYSLTR2	1	-3.212	without_gap
PDZD3	1	-3.204	without_gap
PSMB4	1	-3.202	without_gap
MATN2	1	-3.2	without_gap
BCL9	2	-3.196	without_gap
MPV17	1	-3.187	without_gap
TTC14	2	-3.183	without_gap
CXorf36	1	-3.182	without_gap
TMEM116	1	-3.165	without_gap
ZCCHC8	2	-3.16	with_gap
SMG5	1	-3.158	with_gap
IFRD2	2	-3.158	with_gap
TBXAS1	1	-3.147	without_gap
ADGRL4	1	-3.145	without_gap
FGGY	1	-3.144	without_gap
CYP2R1	1	-3.137	without_gap
C17orf53	1	-3.133	with_gap
WDPCP	1	-3.132	without_gap
CTTN	1	-3.126	without_gap
OPALIN	1	-3.126	without_gap
CEP112	1	-3.117	without_gap
TGIF1	2	-3.117	without_gap
RASL12	1	-3.108	without_gap
MC3R	2	-3.108	without_gap
FGL1	1	-3.106	without_gap
PTPDC1	1	-3.098	without_gap
RPS6KL1	1	-3.095	without_gap
C10orf107	1	-3.093	without_gap
PTPRCAP	1	-3.092	without_gap
GAB1	2	-3.083	with_gap
VAPB	1	-3.081	without_gap
DFNA5	1	-3.08	with_gap
CCDC66	1	-3.072	without_gap
ATF6B	1	-3.066	with_gap
CORIN	1	-3.063	without_gap
TCEANC2	1	-3.062	without_gap
APEX1	2	-3.055	without_gap
GPR4	1	-3.054	without_gap
PPM1H	1	-3.036	with_gap
GATA4	1	-3.034	without_gap
RUNDC1	2	-3.034	without_gap
SERPINI1	1	-3.032	without_gap
RNASEH2A	1	-3.031	with_gap
ACTL7A	1	-3.03	without_gap
EEF1AKMT1	1	-3.026	without_gap
ERI2	1	-3.024	without_gap
AIG1	2	-3.014	without_gap
ZNF142	2	-3.014	without_gap
CCDC167	1	-3	without_gap
TMEM220	1	-2.988	without_gap
KLK13	1	-2.982	without_gap
ZBTB8A	2	-2.98	without_gap
BTAF1	2	-2.977	without_gap
CLEC4F	1	-2.97	with_gap
LEPR	1	-2.969	without_gap
SERTAD1	2	-2.964	with_gap
ARHGAP11A	1	-2.963	without_gap
TTK	2	-2.963	with_gap
GPR6	1	-2.961	without_gap
RNF212B	1	-2.96	without_gap
SLC39A7	1	-2.955	without_gap
CCDC60	1	-2.954	without_gap
C14orf37	1	-2.95	without_gap
VPS37A	1	-2.945	without_gap
JPH4	1	-2.944	without_gap
COG7	2	-2.941	without_gap
EEF2K	1	-2.938	with_gap
ENO4	1	-2.934	without_gap
SLC16A3	1	-2.934	with_gap
ZNF526	1	-2.933	without_gap
BSX	1	-2.933	without_gap
FAM169B	1	-2.93	without_gap
RALB	1	-2.928	without_gap
SEBOX	1	-2.925	without_gap
FOXM1	1	-2.922	with_gap
ENKD1	1	-2.919	without_gap
VIT	1	-2.917	without_gap
TMEM156	1	-2.917	with_gap
TCF19	2	-2.91	without_gap
B3GALT2	1	-2.905	without_gap
STMND1	1	-2.903	without_gap
RACGAP1	1	-2.888	without_gap
GALNS	1	-2.883	with_gap
IL18RAP	1	-2.883	without_gap
STXBP4	1	-2.881	without_gap
DMP1	1	-2.874	without_gap
PPP1R16B	1	-2.874	with_gap
TUBGCP2	1	-2.871	without_gap
HECTD4	2	-2.871	with_gap
UBE3C	1	-2.865	with_gap
PLEK	1	-2.864	without_gap
ALOX5AP	1	-2.863	with_gap
NPR3	1	-2.856	without_gap
SYDE2	1	-2.856	without_gap
EHHADH	1	-2.853	with_gap
FEZ2	1	-2.851	with_gap
DBX1	1	-2.848	without_gap
SSH2	1	-2.84	with_gap
OLFM4	1	-2.839	with_gap
ANXA6	2	-2.831	without_gap
LURAP1L	1	-2.831	without_gap
EREG	1	-2.824	without_gap
CHST3	1	-2.82	with_gap
DCLK3	2	-2.818	without_gap
BFSP2	1	-2.817	without_gap
SMO	2	-2.815	without_gap
WDR54	3	-2.812	without_gap
NLRX1	3	-2.795	with_gap
NGEF	1	-2.794	without_gap
FAM35A	1	-2.791	without_gap
BRCA1	1	-2.785	with_gap
BCLAF1	1	-2.784	without_gap
SLC10A1	1	-2.783	with_gap
BSPRY	1	-2.783	without_gap
LIME1	1	-2.781	without_gap
ELAC1	2	-2.78	with_gap
FAM234A	1	-2.776	without_gap
BMT2	2	-2.772	without_gap
ARID3B	1	-2.772	without_gap
LMOD2	1	-2.766	with_gap
VCPKMT	2	-2.766	without_gap
CDCP2	1	-2.766	without_gap
FAM184B	1	-2.765	with_gap
UBQLN3	2	-2.764	without_gap
NIT1	2	-2.761	without_gap
WDR1	1	-2.76	with_gap
CD74	1	-2.756	without_gap
FAM135A	1	-2.755	without_gap
ANKLE2	1	-2.754	without_gap
RAD21L1	1	-2.747	without_gap
KCNV1	1	-2.746	without_gap
ICE1	1	-2.744	with_gap
AIM1L	1	-2.743	with_gap
TMEM186	1	-2.741	without_gap
CMPK2	1	-2.741	without_gap
NUP85	1	-2.735	without_gap
WDR35	1	-2.734	without_gap
CD2	1	-2.733	without_gap
DDX24	1	-2.728	without_gap
LRRCC1	1	-2.723	with_gap
FCHO2	1	-2.722	without_gap
GCC1	2	-2.721	without_gap
DNAJC1	1	-2.72	without_gap
AMT	1	-2.718	without_gap
FANK1	1	-2.718	with_gap
SLC30A9	3	-2.714	without_gap
ADCY9	2	-2.713	without_gap
TMEM41A	1	-2.712	without_gap
PRKCSH	1	-2.71	with_gap
KRIT1	1	-2.705	without_gap
PPRC1	1	-2.705	without_gap
KIF24	1	-2.705	without_gap
PXN	1	-2.705	without_gap
TSPAN33	1	-2.704	without_gap
RPAIN	1	-2.704	without_gap
LSR	1	-2.701	without_gap
FADS6	1	-2.701	with_gap
C20orf85	1	-2.7	without_gap
NOB1	1	-2.697	with_gap
RAPH1	1	-2.696	without_gap
NUP37	1	-2.686	with_gap
RAD23B	1	-2.683	with_gap
EFNA3	1	-2.682	without_gap
ALG14	1	-2.682	with_gap
ALG1	1	-2.673	with_gap
PHEX	2	-2.673	without_gap
DUSP5	1	-2.672	without_gap
PRTN3	1	-2.669	without_gap
PLEKHM3	2	-2.667	without_gap
TTLL5	1	-2.666	with_gap
PLCZ1	1	-2.665	without_gap
ARID5A	1	-2.663	without_gap
B3GNT4	1	-2.663	without_gap
FNDC11	1	-2.66	without_gap
REEP2	1	-2.658	without_gap
CLHC1	1	-2.657	without_gap
COL9A1	1	-2.656	without_gap
CASC1	1	-2.647	without_gap
EIF2A	1	-2.646	without_gap
GDPD3	1	-2.646	without_gap
POLB	1	-2.641	without_gap
DDX47	1	-2.639	with_gap
TMED8	1	-2.639	without_gap
SRF	1	-2.636	without_gap
GPRC5A	1	-2.634	without_gap
BMP4	1	-2.632	without_gap
UTP4	1	-2.632	without_gap
PLEKHH3	1	-2.63	without_gap
UNC13D	1	-2.629	with_gap
SLC26A9	1	-2.625	without_gap
RSF1	1	-2.624	without_gap
GHSR	3	-2.623	without_gap
DBT	1	-2.622	without_gap
NUDT9	1	-2.617	without_gap
SNX11	1	-2.616	without_gap
PLAT	1	-2.613	without_gap
HOGA1	1	-2.612	without_gap
GUSB	2	-2.611	without_gap
NUPL2	1	-2.611	without_gap
TPBG	1	-2.61	without_gap
PORCN	1	-2.606	without_gap
HSD11B2	1	-2.604	without_gap
SLC10A6	2	-2.594	without_gap
SCFD2	1	-2.593	without_gap
CNOT1	1	-2.585	without_gap
CUEDC1	1	-2.583	without_gap
SLC35F6	1	-2.581	without_gap
IPO9	1	-2.58	without_gap
RAD9A	1	-2.579	without_gap
CDC42	1	-2.578	without_gap
ANXA2	1	-2.576	without_gap
POLA2	1	-2.575	without_gap
RRBP1	1	-2.573	with_gap
NME8	1	-2.568	without_gap
KIAA1143	1	-2.566	without_gap
CREBRF	2	-2.566	without_gap
UBXN4	1	-2.563	without_gap
METTL18	1	-2.558	without_gap
ANGEL1	3	-2.556	without_gap
IBTK	1	-2.555	without_gap
PANX3	2	-2.552	without_gap
SPATA19	1	-2.546	without_gap
DTWD2	1	-2.545	without_gap
MCCC2	1	-2.541	with_gap
NHSL1	1	-2.541	with_gap
NOX4	1	-2.541	without_gap
MAP10	1	-2.54	with_gap
C5orf15	1	-2.539	without_gap
SEPT1	1	-2.534	without_gap
MGAT3	1	-2.528	without_gap
SETD5	1	-2.528	without_gap
UBXN10	1	-2.519	without_gap
METAP1D	1	-2.518	without_gap
IPP	3	-2.506	without_gap
TMEM37	2	-2.505	without_gap
MYBL2	1	-2.505	with_gap
SMARCAD1	1	-2.5	with_gap
CRYBA1	1	-2.496	without_gap
MPHOSPH8	1	-2.491	without_gap
MARCH10	1	-2.49	without_gap
ERP29	1	-2.487	without_gap
PIGO	1	-2.487	without_gap
SYT17	1	-2.472	without_gap
TATDN3	1	-2.472	without_gap
GATM	1	-2.466	without_gap
HAUS5	1	-2.457	without_gap
GYG1	1	-2.454	without_gap
FAM175A	1	-2.452	without_gap
SEC62	1	-2.45	without_gap
ZNF341	1	-2.447	with_gap
FXYD5	1	-2.446	without_gap
TDRD7	1	-2.442	without_gap
RITA1	1	-2.441	without_gap
SH3BP5	1	-2.431	without_gap
SPC25	1	-2.411	without_gap
MOCOS	1	-2.409	without_gap
STAT6	1	-2.406	without_gap
PCSK7	2	-2.4	without_gap
CLCN7	1	-2.38	with_gap
DUOXA1	1	-2.38	without_gap
SMC2	1	-2.379	without_gap
ADAM17	2	-2.378	without_gap
EMILIN2	1	-2.377	with_gap
IL1A	1	-2.367	without_gap
SFRP5	1	-2.362	without_gap
PSMA1	1	-2.358	without_gap
FAM217B	1	-2.358	without_gap
SLC25A31	2	-2.352	with_gap
METTL24	1	-2.349	without_gap
AMBP	1	-2.349	without_gap
SLC35A3	1	-2.349	without_gap
SERPINE1	1	-2.347	without_gap
GLIS3	1	-2.346	without_gap
TRIM13	1	-2.344	without_gap
TBC1D31	1	-2.34	with_gap
CRYZL1	2	-2.339	without_gap
FAM180A	1	-2.339	without_gap
RANGRF	1	-2.333	without_gap
IP6K2	1	-2.331	with_gap
GBA	1	-2.329	without_gap
SERINC5	2	-2.329	without_gap
MRM3	3	-2.325	with_gap
PRR16	3	-2.325	without_gap
ASB4	1	-2.321	with_gap
CCDC68	1	-2.319	without_gap
EXOC3L1	1	-2.317	without_gap
BMP15	1	-2.316	without_gap
PDE12	2	-2.305	without_gap
PSMB9	1	-2.304	without_gap
FOXN1	1	-2.304	without_gap
TRIM63	1	-2.301	without_gap
TMED4	1	-2.293	without_gap
SRSF4	1	-2.289	without_gap
GNL3	1	-2.289	without_gap
RNF141	1	-2.286	without_gap
NGDN	1	-2.277	without_gap
FAM189B	1	-2.27	without_gap
HES1	1	-2.268	without_gap
GLRB	2	-2.26	without_gap
CREBL2	2	-2.253	without_gap
RUBCNL	1	-2.253	without_gap
PNPLA1	1	-2.253	without_gap
COX10	1	-2.246	without_gap
CDC42EP4	1	-2.242	without_gap
METTL26	1	-2.238	without_gap
C1orf111	1	-2.234	without_gap
TRMT13	1	-2.234	without_gap
VPS72	1	-2.234	without_gap
DBX2	1	-2.234	without_gap
C1orf74	1	-2.234	without_gap
ARL6IP6	1	-2.232	without_gap
HAUS3	2	-2.229	with_gap
BORCS6	1	-2.222	without_gap
ATXN7	2	-2.22	with_gap
GNPTG	1	-2.217	with_gap
COL9A2	1	-2.211	with_gap
DECR2	1	-2.207	without_gap
ITPRIPL1	1	-2.204	without_gap
ZFPM2	3	-2.197	with_gap
TMEM107	1	-2.194	with_gap
AGPS	2	-2.189	with_gap
UEVLD	2	-2.183	without_gap
MAP3K8	1	-2.177	with_gap
HINT2	1	-2.176	without_gap
ZCCHC17	1	-2.175	without_gap
FBXO10	2	-2.168	without_gap
UTP3	1	-2.162	without_gap
GLDN	1	-2.16	without_gap
FGG	1	-2.158	without_gap
SIX4	1	-2.146	without_gap
ALKBH2	1	-2.142	without_gap
LRRC40	1	-2.141	without_gap
GOLGA3	1	-2.14	without_gap
TSPAN12	1	-2.139	without_gap
AATF	1	-2.135	without_gap
CDC7	2	-2.124	with_gap
TJAP1	1	-2.124	without_gap
CDCA3	1	-2.12	without_gap
MEIOC	2	-2.115	without_gap
KIAA2022	1	-2.11	without_gap
ZNF622	1	-2.109	without_gap
ST3GAL2	1	-2.106	without_gap
PHF20	1	-2.105	without_gap
EMILIN3	1	-2.103	with_gap
PTPN5	1	-2.1	without_gap
P4HA3	1	-2.098	without_gap
ATCAY	1	-2.095	without_gap
SALL2	2	-2.094	without_gap
GZF1	1	-2.092	without_gap
NELFA	1	-2.09	with_gap
TROAP	1	-2.087	with_gap
KIAA0232	1	-2.085	without_gap
GPR137	1	-2.082	without_gap
BCL6B	1	-2.078	with_gap
ELOVL5	1	-2.07	without_gap
PSMF1	1	-2.067	without_gap
RPTOR	1	-2.063	with_gap
MED17	1	-2.051	with_gap
TATDN1	1	-2.048	without_gap
GPR180	1	-2.048	without_gap
TBC1D5	1	-2.047	without_gap
HOXD1	1	-2.046	with_gap
AUP1	1	-2.04	with_gap
PPM1D	1	-2.037	without_gap
CPEB1	2	-2.037	without_gap
TNFRSF9	1	-2.035	without_gap
LPAR3	1	-2.026	without_gap
MOGS	2	-2.025	without_gap
GHITM	1	-2.022	without_gap
CFAP36	1	-2.021	without_gap
OCLN	1	-2.018	without_gap
FEZ1	2	-2.017	without_gap
RBM26	1	-2.015	without_gap
RAB27A	1	-2.014	with_gap
PLGRKT	1	-2.009	without_gap
NDUFA2	1	-2.009	with_gap
CYP11A1	1	-2.004	without_gap
AKAP10	1	-2.002	without_gap
ECHDC3	1	-2.001	with_gap
RND3	1	-2.001	without_gap
RPN2	2	-1.998	without_gap
KIAA1328	1	-1.99	without_gap
TTLL7	1	-1.979	without_gap
OS9	1	-1.978	without_gap
TECRL	1	-1.971	without_gap
OLFML2B	1	-1.967	without_gap
BIRC6	1	-1.967	with_gap
PSIP1	1	-1.965	without_gap
PEX12	1	-1.958	without_gap
OGFRL1	1	-1.956	without_gap
SEC22A	1	-1.952	without_gap
BMS1	1	-1.952	with_gap
SKIL	1	-1.945	without_gap
TEKT4	1	-1.943	without_gap
MED30	1	-1.942	with_gap
PNPT1	1	-1.941	without_gap
ACP2	2	-1.934	without_gap
UBR5	1	-1.929	without_gap
ENDOD1	1	-1.927	without_gap
IER2	1	-1.926	without_gap
PLPPR1	2	-1.919	without_gap
NSUN7	1	-1.918	without_gap
DCTN3	1	-1.915	without_gap
ZSWIM1	1	-1.913	without_gap
LCMT2	1	-1.912	without_gap
UTP23	1	-1.909	without_gap
TRPS1	3	-1.904	without_gap
XPNPEP2	1	-1.898	without_gap
CALB2	1	-1.893	without_gap
POLR1E	1	-1.891	with_gap
BNIP2	1	-1.885	without_gap
FAM234B	1	-1.883	with_gap
ASXL2	1	-1.882	without_gap
WBP1L	1	-1.88	without_gap
BUB1B	1	-1.879	without_gap
SLC7A6OS	1	-1.873	with_gap
ST3GAL6	1	-1.863	without_gap
TMEM189	1	-1.862	without_gap
TTC37	2	-1.862	without_gap
TBC1D19	1	-1.859	without_gap
MKRN2OS	1	-1.858	without_gap
SCG2	1	-1.854	without_gap
ZNF395	1	-1.853	without_gap
SND1	1	-1.853	without_gap
ARID4A	1	-1.852	without_gap
BCAS2	1	-1.849	with_gap
SLAMF8	1	-1.843	without_gap
INSM2	1	-1.842	without_gap
NDC80	1	-1.842	without_gap
ZNF653	1	-1.842	without_gap
PYCARD	1	-1.839	without_gap
ZNF639	3	-1.838	without_gap
ACOD1	1	-1.838	without_gap
BCAP31	1	-1.836	without_gap
KCNK10	1	-1.834	with_gap
ANKRD33B	1	-1.833	with_gap
FAM69C	1	-1.826	with_gap
WSB2	1	-1.819	without_gap
BPIFB2	1	-1.809	without_gap
DTWD1	1	-1.807	without_gap
RTN4IP1	1	-1.806	without_gap
BPNT1	1	-1.806	with_gap
MRPS7	1	-1.803	without_gap
LRRC72	1	-1.8	without_gap
FEN1	1	-1.796	without_gap
AZI2	1	-1.795	without_gap
MEF2A	1	-1.795	without_gap
CACHD1	1	-1.794	with_gap
NRG1	1	-1.794	without_gap
METTL1	1	-1.791	without_gap
DHODH	1	-1.787	without_gap
HDX	1	-1.783	without_gap
ITGBL1	1	-1.777	without_gap
IQCD	1	-1.773	without_gap
JAML	1	-1.772	without_gap
PLEKHA8	1	-1.763	without_gap
BEND6	1	-1.759	without_gap
TM7SF3	1	-1.758	without_gap
MYSM1	1	-1.757	without_gap
MAP9	1	-1.755	without_gap
ATG13	1	-1.755	without_gap
AEN	1	-1.755	with_gap
INVS	1	-1.754	with_gap
FUT10	1	-1.751	without_gap
IQCB1	1	-1.748	without_gap
SLC23A3	1	-1.746	without_gap
LBR	1	-1.742	without_gap
DCAF5	1	-1.742	without_gap
SH3BP2	1	-1.732	without_gap
PRRG1	1	-1.72	without_gap
ZBTB21	1	-1.72	without_gap
NOP14	1	-1.709	without_gap
CHST2	1	-1.705	without_gap
WDR81	2	-1.703	with_gap
ECD	1	-1.702	without_gap
MEPCE	1	-1.695	without_gap
TMEM17	1	-1.693	without_gap
BPGM	1	-1.69	without_gap
ZBTB32	1	-1.69	without_gap
LMBRD1	1	-1.686	with_gap
STAR	1	-1.686	without_gap
FXYD1	1	-1.684	without_gap
NEDD9	1	-1.684	without_gap
DHRS7C	1	-1.677	without_gap
SMOX	1	-1.672	with_gap
DYM	1	-1.671	without_gap
CCNT1	1	-1.669	without_gap
RNF180	2	-1.667	without_gap
ZNF281	2	-1.666	without_gap
GPR162	2	-1.663	without_gap
LYPD6B	1	-1.663	without_gap
EDC4	1	-1.661	without_gap
NEK1	1	-1.659	with_gap
MSH6	1	-1.658	without_gap
POLRMT	1	-1.655	with_gap
SDHC	1	-1.655	without_gap
MTCP1	1	-1.65	without_gap
TRMO	1	-1.649	without_gap
TBL3	1	-1.648	without_gap
FKBP15	1	-1.648	without_gap
IFT80	1	-1.647	without_gap
INO80D	2	-1.646	without_gap
PIGB	1	-1.645	without_gap
FAXC	1	-1.643	without_gap
SLC7A9	1	-1.632	without_gap
ACP5	1	-1.632	without_gap
CASQ1	1	-1.626	with_gap
ZDHHC4	1	-1.625	with_gap
CNPPD1	1	-1.622	without_gap
HPGD	1	-1.621	without_gap
FBXO15	1	-1.618	without_gap
ATP6AP1L	2	-1.612	without_gap
DNASE1L3	1	-1.611	without_gap
GATAD2B	1	-1.605	without_gap
CDCP1	1	-1.603	without_gap
ADGRG2	1	-1.593	without_gap
CCDC62	1	-1.592	without_gap
PCBD1	1	-1.585	without_gap
STYK1	1	-1.582	without_gap
NAGA	1	-1.581	without_gap
NYAP1	1	-1.577	without_gap
RBM47	1	-1.576	with_gap
MED14	1	-1.574	without_gap
OR51E1	2	-1.573	without_gap
ABCB6	1	-1.57	without_gap
SPATA25	1	-1.57	without_gap
NAB1	1	-1.569	without_gap
RNF170	1	-1.569	without_gap
ZNF213	1	-1.569	without_gap
ITGB1BP1	1	-1.567	without_gap
TAC1	1	-1.562	without_gap
TPK1	1	-1.562	without_gap
TMEM209	1	-1.56	without_gap
SH3YL1	1	-1.559	without_gap
NSRP1	1	-1.558	with_gap
ATR	2	-1.558	with_gap
PLIN2	1	-1.556	without_gap
INTS7	1	-1.552	with_gap
PLBD1	1	-1.55	without_gap
DNALI1	1	-1.549	without_gap
NDUFA12	1	-1.547	without_gap
NAE1	1	-1.545	without_gap
SHTN1	2	-1.544	without_gap
FSTL1	1	-1.542	without_gap
ALDH6A1	1	-1.542	without_gap
TERB2	1	-1.541	without_gap
RABEP2	1	-1.534	with_gap
ECHDC1	1	-1.531	without_gap
SYT13	1	-1.528	without_gap
GPALPP1	1	-1.528	with_gap
RUNDC3B	1	-1.52	without_gap
CCDC25	1	-1.516	without_gap
TRIP13	1	-1.512	with_gap
NCAPG	1	-1.511	with_gap
SYNRG	2	-1.505	with_gap
NWD2	3	-1.495	without_gap
SH3BP5L	1	-1.494	with_gap
KBTBD12	1	-1.49	without_gap
CREB3L1	1	-1.483	without_gap
KLHL38	1	-1.483	without_gap
DTX2	1	-1.48	without_gap
CNTF	1	-1.474	without_gap
ENPP6	1	-1.471	without_gap
TMEM115	1	-1.467	without_gap
SSSCA1	1	-1.466	without_gap
ASPN	1	-1.465	without_gap
SLC25A34	1	-1.456	without_gap
BECN1	1	-1.456	without_gap
EXOSC7	1	-1.454	without_gap
UTP15	1	-1.453	without_gap
TCP1	1	-1.449	without_gap
PTPRO	2	-1.442	without_gap
PAXBP1	1	-1.44	with_gap
BBS2	1	-1.434	without_gap
SENP5	2	-1.431	without_gap
ZNF512	1	-1.429	without_gap
FUT8	1	-1.422	without_gap
CYBRD1	1	-1.416	without_gap
AGBL5	1	-1.407	with_gap
LHX6	1	-1.403	with_gap
TRUB1	1	-1.403	without_gap
B3GALT4	1	-1.399	without_gap
EARS2	1	-1.398	without_gap
EEPD1	1	-1.396	without_gap
RRP15	1	-1.396	with_gap
SDCBP	1	-1.389	without_gap
FOSB	1	-1.389	without_gap
ZNF219	1	-1.389	with_gap
PNOC	1	-1.388	without_gap
ATG7	1	-1.388	without_gap
PCCB	1	-1.384	without_gap
TESK1	1	-1.38	without_gap
ATXN2L	2	-1.374	without_gap
GCLM	1	-1.371	without_gap
TMEM117	1	-1.37	with_gap
TMEM218	1	-1.37	without_gap
ITPKC	1	-1.369	with_gap
ZBTB22	2	-1.367	without_gap
CCDC39	2	-1.364	without_gap
RGS1	1	-1.361	without_gap
TFAP4	1	-1.355	with_gap
NEK8	1	-1.35	with_gap
LRRC30	1	-1.347	without_gap
SPATS2L	1	-1.347	with_gap
HYKK	1	-1.343	without_gap
ZDHHC22	1	-1.343	without_gap
DEK	1	-1.342	without_gap
OR2B11	1	-1.339	without_gap
KLF6	1	-1.338	without_gap
CCT4	1	-1.334	without_gap
LOC200726	1	-1.324	without_gap
SLC5A6	1	-1.322	without_gap
SLC35F2	2	-1.312	without_gap
GGCX	1	-1.306	without_gap
RNPC3	1	-1.305	without_gap
SCARB2	1	-1.302	without_gap
SNX10	1	-1.301	without_gap
CALN1	1	-1.297	without_gap
HM13	1	-1.296	without_gap
C3orf70	1	-1.295	without_gap
TTC5	1	-1.286	without_gap
NOL10	2	-1.286	with_gap
CROT	1	-1.284	without_gap
CCDC85A	1	-1.282	with_gap
EEA1	1	-1.282	without_gap
ZNF436	1	-1.278	without_gap
IRF8	1	-1.278	without_gap
CRAT	1	-1.263	without_gap
BYSL	1	-1.263	without_gap
ZNF385B	1	-1.261	with_gap
HTR5A	1	-1.26	without_gap
MADD	1	-1.259	without_gap
SGCE	1	-1.248	without_gap
LMCD1	1	-1.243	with_gap
ZNF513	1	-1.242	without_gap
GGNBP2	2	-1.241	without_gap
GDPD2	1	-1.235	without_gap
PHGDH	1	-1.228	without_gap
ATG14	1	-1.227	with_gap
ZNF148	1	-1.222	without_gap
PYGO1	1	-1.211	without_gap
ASH2L	1	-1.208	without_gap
COL9A3	1	-1.2	with_gap
WNT6	1	-1.195	without_gap
HIF1AN	1	-1.189	without_gap
C1QBP	1	-1.187	with_gap
FLT3	1	-1.186	with_gap
DNAI2	1	-1.185	without_gap
TMEM41B	1	-1.179	without_gap
DNAJC13	2	-1.179	without_gap
THOC5	1	-1.179	with_gap
RNF24	1	-1.172	without_gap
MED24	1	-1.171	without_gap
INHBC	1	-1.17	without_gap
PRPH	1	-1.166	without_gap
FAM198B	1	-1.165	without_gap
SFRP4	1	-1.163	without_gap
IDH3B	1	-1.163	without_gap
EMB	1	-1.162	without_gap
SLC25A35	1	-1.16	without_gap
PLAU	1	-1.157	without_gap
ZNF800	2	-1.157	without_gap
CHDH	2	-1.156	without_gap
ANKRD6	1	-1.143	without_gap
GRXCR1	1	-1.14	without_gap
SH2D5	1	-1.136	without_gap
NPAS4	2	-1.134	without_gap
SLC36A4	1	-1.132	without_gap
MORC3	1	-1.123	with_gap
TXN2	1	-1.118	without_gap
CCDC28A	1	-1.117	without_gap
LARP7	1	-1.116	without_gap
TPP1	1	-1.108	without_gap
HIPK4	1	-1.108	without_gap
MXD3	1	-1.107	without_gap
HBS1L	1	-1.097	without_gap
RAG1	3	-1.093	without_gap
TCF23	1	-1.089	without_gap
LRR1	1	-1.087	without_gap
HOXB1	1	-1.087	without_gap
RSPO2	1	-1.087	without_gap
CLN5	1	-1.077	without_gap
KLHDC9	1	-1.074	with_gap
CIDEB	1	-1.072	without_gap
POLR1C	1	-1.071	without_gap
PLPPR5	1	-1.07	with_gap
KHNYN	1	-1.066	with_gap
TMTC4	2	-1.063	without_gap
IHH	1	-1.062	without_gap
FBXO4	1	-1.054	without_gap
HTR2A	1	-1.054	without_gap
MSL2	1	-1.053	without_gap
KCTD9	1	-1.05	without_gap
FGF10	1	-1.035	without_gap
SCAMP2	1	-1.031	without_gap
CYP26A1	1	-1.027	without_gap
HMGA1	1	-1.024	without_gap
PNPLA8	1	-1.02	without_gap
METTL21A	1	-1.018	without_gap
EXOC8	1	-1.017	with_gap
NDUFAF7	1	-1.004	with_gap
LEO1	2	-1.004	without_gap
C14orf132	1	-1	with_gap
GRAP2	1	-1	without_gap
BLOC1S2	1	-0.997	with_gap
LAG3	1	-0.996	without_gap
RWDD2A	1	-0.99	without_gap
TOE1	1	-0.985	without_gap
ANKRD66	1	-0.981	without_gap
QRICH1	1	-0.979	without_gap
PODN	1	-0.955	without_gap
ELF5	1	-0.952	without_gap
VWC2L	1	-0.952	without_gap
C2orf76	1	-0.952	without_gap
CELA3B	1	-0.946	without_gap
TBX19	1	-0.946	without_gap
LRRC49	1	-0.941	without_gap
E2F8	1	-0.936	with_gap
BTD	1	-0.926	without_gap
GRPEL1	1	-0.925	without_gap
TSTD2	1	-0.925	without_gap
COMMD10	1	-0.921	with_gap
LRRC55	1	-0.92	without_gap
WDR92	1	-0.913	without_gap
SUPT7L	2	-0.911	without_gap
SPHKAP	1	-0.91	with_gap
ADRA1A	1	-0.906	without_gap
PLRG1	1	-0.897	without_gap
FUT11	1	-0.894	without_gap
CAMSAP3	1	-0.893	with_gap
IFT57	1	-0.89	without_gap
PLA2G2E	1	-0.89	without_gap
CHRNB1	1	-0.889	without_gap
TMEM213	1	-0.888	without_gap
SETBP1	1	-0.887	with_gap
BEND3	1	-0.885	without_gap
A4GNT	1	-0.884	without_gap
CIPC	1	-0.88	with_gap
CDK5R1	1	-0.879	without_gap
SPATA20	1	-0.878	without_gap
FAM168B	1	-0.878	without_gap
VRK2	1	-0.878	with_gap
TCTN3	1	-0.877	without_gap
EIF2AK4	1	-0.876	with_gap
CEBPZ	1	-0.874	without_gap
CNPY3	1	-0.873	with_gap
RAVER1	1	-0.872	without_gap
OR51D1	1	-0.872	without_gap
TMOD4	1	-0.869	without_gap
C2CD5	1	-0.867	without_gap
ACKR4	1	-0.864	without_gap
GFRA1	1	-0.863	without_gap
RNF44	1	-0.862	without_gap
ASB9	1	-0.857	without_gap
ZBTB9	1	-0.856	without_gap
ST6GALNAC6	1	-0.856	without_gap
ACKR3	1	-0.852	without_gap
PNPO	1	-0.846	with_gap
IL1RL1	1	-0.846	without_gap
CDK10	1	-0.845	without_gap
KHK	1	-0.843	without_gap
CLCC1	1	-0.841	without_gap
LRAT	1	-0.841	without_gap
TEKT3	1	-0.84	without_gap
DDX27	1	-0.834	without_gap
NISCH	1	-0.833	without_gap
CDKN2AIP	1	-0.831	without_gap
TMEM233	1	-0.831	without_gap
PIR	1	-0.829	without_gap
BAG6	1	-0.829	with_gap
SNRNP25	1	-0.828	without_gap
TSC22D4	1	-0.824	without_gap
CKAP5	2	-0.823	without_gap
DNAJC18	1	-0.821	without_gap
PDLIM3	1	-0.817	with_gap
KBTBD2	1	-0.812	without_gap
NOV	1	-0.806	without_gap
TERF1	1	-0.803	without_gap
SLC25A28	1	-0.799	without_gap
CTCF	1	-0.798	without_gap
EIF3A	1	-0.794	without_gap
DOK3	1	-0.794	without_gap
BCKDK	2	-0.786	with_gap
DNASE1	1	-0.785	without_gap
ACTR10	1	-0.784	without_gap
BMPER	1	-0.784	without_gap
ENPP4	1	-0.781	without_gap
EXOC1	1	-0.774	without_gap
ZNF821	1	-0.77	without_gap
RCAN3	1	-0.767	with_gap
ARFIP2	1	-0.766	without_gap
TACR1	1	-0.766	without_gap
GPR174	1	-0.766	without_gap
NCAPG2	1	-0.761	without_gap
UFL1	1	-0.754	without_gap
NFATC4	1	-0.751	with_gap
DUSP27	1	-0.751	without_gap
SFN	2	-0.749	without_gap
TTC39C	1	-0.749	with_gap
DCAF17	1	-0.748	without_gap
GTPBP1	1	-0.745	without_gap
WIPI2	1	-0.737	without_gap
SSFA2	1	-0.731	without_gap
PGP	1	-0.715	without_gap
LARP6	1	-0.708	without_gap
WSB1	1	-0.707	without_gap
RELL1	1	-0.7	without_gap
BCORL1	1	-0.7	without_gap
SRD5A3	1	-0.695	without_gap
PM20D1	1	-0.694	with_gap
SCAF11	1	-0.693	without_gap
PLA2G12B	1	-0.69	without_gap
CCNG2	1	-0.686	without_gap
RB1	1	-0.683	with_gap
GPR83	1	-0.681	without_gap
WDTC1	1	-0.68	without_gap
MTPN	1	-0.676	without_gap
CYR61	1	-0.674	without_gap
PLEKHF2	1	-0.674	without_gap
ZNF638	1	-0.674	without_gap
SLC26A7	1	-0.67	with_gap
FRMD7	1	-0.668	without_gap
COMTD1	1	-0.667	without_gap
DDX55	1	-0.666	without_gap
GJD2	1	-0.662	without_gap
CCR4	1	-0.662	without_gap
ANKRD50	1	-0.658	without_gap
FAM212B	1	-0.655	with_gap
CA7	1	-0.653	without_gap
SLC35E2B	1	-0.646	without_gap
FGF5	1	-0.645	without_gap
MRPS34	1	-0.644	without_gap
DBR1	1	-0.642	without_gap
LSAMP	1	-0.64	without_gap
HEY1	1	-0.638	without_gap
CTNNAL1	1	-0.637	with_gap
IL31RA	1	-0.632	with_gap
UPF1	1	-0.632	with_gap
TBX20	1	-0.631	without_gap
LMX1A	1	-0.619	with_gap
SPATA7	1	-0.604	with_gap
ZKSCAN5	1	-0.603	without_gap
RNF219	1	-0.599	without_gap
COG4	1	-0.597	with_gap
VEGFD	1	-0.596	without_gap
GMDS	1	-0.595	without_gap
LINGO4	1	-0.594	without_gap
NUDT2	1	-0.589	without_gap
ARL4C	1	-0.581	without_gap
EXOC5	1	-0.577	without_gap
SPDL1	1	-0.573	without_gap
COPS7A	1	-0.573	without_gap
MAP4	1	-0.573	with_gap
MOV10	2	-0.57	without_gap
ADNP	1	-0.569	without_gap
ALG11	1	-0.567	without_gap
DCN	1	-0.565	without_gap
SMCR8	1	-0.56	without_gap
UBA5	1	-0.552	without_gap
BRS3	1	-0.55	without_gap
LMBRD2	1	-0.545	without_gap
INO80	1	-0.544	with_gap
U2SURP	1	-0.542	without_gap
PALD1	1	-0.539	without_gap
XRCC6	1	-0.534	without_gap
CLPX	1	-0.534	with_gap
CIAPIN1	1	-0.534	with_gap
MRPL10	1	-0.533	without_gap
MOSPD2	1	-0.531	without_gap
GPR63	1	-0.528	without_gap
PARL	1	-0.527	without_gap
RAVER2	1	-0.523	without_gap
TRHR	1	-0.522	without_gap
ADAR	1	-0.521	without_gap
ITGB1BP2	1	-0.519	without_gap
TM6SF2	1	-0.517	without_gap
WLS	1	-0.517	without_gap
IST1	1	-0.512	without_gap
SLC5A7	1	-0.508	without_gap
ASTE1	1	-0.507	without_gap
HTR2B	1	-0.505	without_gap
MEIOB	1	-0.504	without_gap
PDLIM1	1	-0.495	without_gap
BOP1	1	-0.495	with_gap
SVOPL	1	-0.492	without_gap
BICDL1	1	-0.491	without_gap
HARBI1	1	-0.49	without_gap
B4GALT4	1	-0.483	without_gap
FKBP3	1	-0.464	with_gap
TLR3	1	-0.459	without_gap
ALCAM	1	-0.452	with_gap
TAAR2	1	-0.447	without_gap
RABGGTB	1	-0.446	without_gap
ITFG1	1	-0.445	without_gap
RAP1GDS1	1	-0.438	without_gap
ACADM	1	-0.435	without_gap
HACD3	1	-0.43	without_gap
DLAT	1	-0.427	without_gap
CCDC94	1	-0.424	without_gap
SLC35A4	1	-0.421	without_gap
SCAMP3	1	-0.412	without_gap
CSDC2	1	-0.411	without_gap
NUDT12	1	-0.407	without_gap
GCLC	1	-0.401	without_gap
DHX9	1	-0.4	without_gap
VPS8	1	-0.395	without_gap
RBM43	1	-0.394	without_gap
ZMYND8	1	-0.394	without_gap
TMEM45B	1	-0.39	with_gap
UROD	1	-0.382	without_gap
PACSIN3	1	-0.38	without_gap
EXOC3	1	-0.379	without_gap
VCPIP1	1	-0.363	without_gap
MEX3C	1	-0.362	without_gap
[truncated: 127 more rows]

## Sheet: Sheet2
	BCO1	12	-51.293	without_gap
	CCDC184	12	-47.767	without_gap
	PCM1	10	-40.61	without_gap
	N6AMT1	6	-40.285	with_gap
	MDN1	11	-37.895	with_gap
	CEP350	8	-37.3	without_gap
	WNK2	6	-34.671	with_gap
	SPG11	7	-29.392	with_gap
	C10orf12	6	-29.014	without_gap
	C1orf228	5	-28.713	with_gap
	NOC2L	10	-28.609	with_gap
	CPLX3	8	-27.847	without_gap
	KIAA1462	3	-27.734	without_gap
	ALPK2	7	-25.995	with_gap
	PTRH1	5	-25.302	with_gap
	MYO16	6	-24.705	with_gap
	KIAA0922	5	-24.593	without_gap
	OAT	4	-24.443	with_gap
	SPAG17	5	-23.709	with_gap
	IPMK	5	-23.466	with_gap
	MYRIP	4	-23.295	without_gap
	DLG5	6	-22.898	with_gap
	ARFGEF3	5	-22.55	with_gap
	TANGO6	6	-21.702	without_gap
	NBAS	6	-21.236	with_gap
	CEP250	6	-20.554	without_gap
	SEC16A	3	-20.359	without_gap
	CCDC81	5	-20.171	without_gap
	MASTL	4	-20.001	with_gap
	CNTRL	5	-19.996	without_gap
	RAI1	5	-19.848	without_gap
	REV3L	8	-19.655	without_gap
	EXT2	7	-19.654	with_gap
	GLO1	5	-18.715	without_gap
	TEP1	6	-18.704	with_gap
	TYW3	4	-18.511	without_gap
	C2orf71	4	-18.294	without_gap
	PIGM	4	-18.278	without_gap
	ASXL3	5	-17.794	with_gap
	ZFYVE26	6	-17.793	without_gap
	OPN4	4	-17.418	without_gap
	GCM1	3	-17.312	with_gap
	CXorf23	5	-17.308	without_gap
	PPP1R3A	4	-17.266	without_gap
	MAP2	7	-17.246	without_gap
	C1D	3	-17.091	without_gap
	IMPG2	3	-17.003	without_gap
	GPR75	12	-16.957	without_gap
	CER1	5	-16.941	without_gap
	RELN	4	-16.868	with_gap
	YLPM1	5	-16.245	without_gap
	C11orf53	5	-16.211	without_gap
	IL17RA	3	-16.028	without_gap
	ADGRF1	5	-15.955	with_gap
	TRERF1	3	-15.921	without_gap
	C1orf112	2	-15.909	without_gap
	RUSC2	5	-15.578	without_gap
	RMDN3	3	-15.497	with_gap
	TMEM239	2	-15.437	without_gap
	TAF10	3	-15.373	with_gap
	ACKR1	3	-15.31	without_gap
	FOXRED2	4	-15.26	with_gap
	POLQ	3	-15.25	with_gap
	KANSL1L	4	-15.237	without_gap
	KRBA1	2	-15.18	without_gap
	RNF43	3	-14.922	without_gap
	LRRC32	4	-14.658	without_gap
	SEC16B	3	-14.639	without_gap
	PDZD2	3	-14.56	with_gap
	RAPGEF1	3	-14.463	without_gap
	OLFML2A	3	-14.361	without_gap
	DCLRE1A	3	-14.358	without_gap
	MCM9	3	-14.266	with_gap
	GPR139	8	-14.045	without_gap
	NUP214	3	-14.002	without_gap
	HLCS	4	-13.989	without_gap
	TDRD5	3	-13.922	without_gap
	PLEKHA1	3	-13.887	without_gap
	DISP3	5	-13.878	with_gap
	MLH3	3	-13.876	without_gap
	SS18	5	-13.812	without_gap
	DMRTA1	3	-13.763	without_gap
	MYLK	2	-13.601	with_gap
	FYCO1	3	-13.581	with_gap
	FOCAD	6	-13.496	without_gap
	THADA	3	-13.429	without_gap
	POLG	3	-13.377	with_gap
	SERPINI2	3	-13.365	without_gap
	PLEKHG1	3	-13.351	without_gap
	FAM134C	4	-13.317	without_gap
	PARP10	3	-13.148	with_gap
	IRAK2	2	-13.066	without_gap
	GNRH1	2	-13.066	without_gap
	ALDH16A1	4	-12.981	without_gap
	C10orf90	3	-12.838	with_gap
	TBRG1	3	-12.787	without_gap
	FAM161B	4	-12.787	without_gap
	RAI14	6	-12.707	without_gap
	BPTF	4	-12.703	without_gap
	EIF2B4	7	-12.614	without_gap
	ATF7IP	3	-12.579	without_gap
	RNF26	6	-12.5	without_gap
	SLC35C1	6	-12.425	with_gap
	NEURL4	5	-12.366	without_gap
	CCDC141	3	-12.27	without_gap
	ODF2L	2	-12.262	without_gap
	SH3PXD2A	4	-12.221	without_gap
	KRT40	2	-12.191	without_gap
	ISX	1	-12.159	without_gap
	PIGV	2	-12.144	without_gap
	ZMAT5	3	-12.093	without_gap
	AGL	4	-12.072	with_gap
	PFAS	4	-12.058	without_gap
	TEX14	3	-12.024	with_gap
	RIF1	3	-11.967	with_gap
	TGFBRAP1	5	-11.951	with_gap
	OCA2	3	-11.933	without_gap
	CRIM1	6	-11.876	without_gap
	CCDC189	4	-11.86	without_gap
	WDR17	3	-11.838	with_gap
	MN1	3	-11.822	without_gap
	EGFLAM	4	-11.739	with_gap
	UBE2T	1	-11.701	with_gap
	BOD1L1	3	-11.685	without_gap
	PTX4	1	-11.615	without_gap
	ZFHX2	3	-11.597	without_gap
	RIN3	2	-11.545	with_gap
	SHD	3	-11.49	with_gap
	FAM184A	5	-11.464	without_gap
	C9orf84	3	-11.456	without_gap
	SLC24A1	3	-11.374	with_gap
	PRX	2	-11.271	with_gap
	NEU1	2	-11.24	without_gap
	PRUNE1	3	-11.214	without_gap
	FOXRED1	5	-11.149	with_gap
	NCAPH	3	-11.109	without_gap
	SLC22A7	3	-11.093	without_gap
	C2CD2L	5	-11.053	with_gap
	CEP164	3	-11.043	without_gap
	EPB42	4	-11.039	without_gap
	RFX7	4	-10.978	with_gap
	EFCAB14	2	-10.934	without_gap
	TRAF3IP3	2	-10.918	with_gap
	DDIAS	3	-10.907	without_gap
	SPATA5	2	-10.905	with_gap
	SERPINB7	3	-10.896	without_gap
	DNPH1	1	-10.862	without_gap
	NNT	3	-10.854	with_gap
	BOC	4	-10.799	without_gap
	FAM83F	2	-10.7	without_gap
	SLTM	3	-10.695	without_gap
	NUP160	3	-10.667	with_gap
	GORASP2	3	-10.662	without_gap
	F5	2	-10.635	with_gap
	C2orf57	2	-10.612	with_gap
	SNRPD2	3	-10.599	without_gap
	PTRF	4	-10.584	without_gap
	NUP155	4	-10.581	with_gap
	KIAA0430	3	-10.499	without_gap
	WDR11	5	-10.49	without_gap
	FAM135B	2	-10.481	without_gap
	VCAN	3	-10.425	without_gap
	GOLIM4	3	-10.414	with_gap
	FBF1	2	-10.32	without_gap
	SLC2A8	3	-10.301	without_gap
	NBN	2	-10.279	without_gap
	HIVEP2	6	-10.213	without_gap
	TFEC	2	-10.159	without_gap
	WDR91	3	-10.155	without_gap
	DNAJC16	3	-10.15	without_gap
	THRSP	2	-10.105	without_gap
	CFAP70	4	-10.085	without_gap
	SCAPER	3	-10.02	without_gap
	QRFP	1	-9.972	with_gap
	CCNB3	2	-9.966	with_gap
	IL12RB2	2	-9.9	without_gap
	SMYD4	3	-9.841	without_gap
	INPP5J	1	-9.763	without_gap
	TTC3	2	-9.72	without_gap
	USP40	2	-9.703	without_gap
	EBPL	2	-9.698	without_gap
	SART3	3	-9.663	with_gap
	PRDM10	2	-9.654	with_gap
	CCDC92	2	-9.632	without_gap
	LRCH1	1	-9.629	without_gap
	AHI1	2	-9.628	without_gap
	CDH16	3	-9.613	without_gap
	APOE	2	-9.606	with_gap
	CASC3	3	-9.552	without_gap
	GOLGB1	3	-9.55	without_gap
	GAREM2	3	-9.49	without_gap
	CAPS2	1	-9.485	without_gap
	TLR2	2	-9.454	without_gap
	MGARP	2	-9.446	without_gap
	AFDN	2	-9.386	without_gap
	ANKRD12	4	-9.378	without_gap
	MRPS23	2	-9.376	without_gap
	VIPR2	3	-9.369	without_gap
	USF3	6	-9.349	without_gap
	AIRE	1	-9.332	without_gap
	TMUB1	2	-9.329	without_gap
	TICAM1	1	-9.329	with_gap
	SIAE	2	-9.305	without_gap
	LRRC34	2	-9.289	without_gap
	TONSL	4	-9.241	with_gap
	ZBTB24	2	-9.236	without_gap
	ARRDC2	2	-9.213	without_gap
	CXCR4	2	-9.182	without_gap
	S100A13	2	-9.163	without_gap
	PDCD11	3	-9.106	without_gap
	NUMA1	3	-9.081	without_gap
	POMT1	2	-9.032	without_gap
	PEAK1	2	-9.03	with_gap
	MGA	4	-8.999	without_gap
	WDR46	3	-8.962	without_gap
	MLANA	1	-8.942	with_gap
	MAP3K19	2	-8.936	with_gap
	HSF4	2	-8.914	with_gap
	TTLL4	4	-8.908	without_gap
	GIGYF2	4	-8.901	without_gap
	SHC3	2	-8.88	without_gap
	SNX19	4	-8.847	without_gap
	HTT	4	-8.84	with_gap
	CDRT4	2	-8.838	without_gap
	TMEM68	1	-8.779	with_gap
	SRCAP	3	-8.765	without_gap
	KIF20B	2	-8.738	without_gap
	DTHD1	2	-8.689	without_gap
	EGFL6	2	-8.667	without_gap
	LTBR	2	-8.66	without_gap
	RNASEH2B	1	-8.648	without_gap
	MAMLD1	1	-8.632	without_gap
	MSH3	2	-8.62	with_gap
	XIAP	2	-8.619	without_gap
	EFCAB11	1	-8.598	without_gap
	SLC35G2	4	-8.552	without_gap
	ISLR	2	-8.541	without_gap
	SYT16	2	-8.509	without_gap
	KCNF1	4	-8.508	with_gap
	GPR68	3	-8.471	with_gap
	G6PC3	3	-8.468	without_gap
	ZP2	2	-8.447	without_gap
	PSMD6	2	-8.437	without_gap
	MUSK	2	-8.419	with_gap
	PROM2	1	-8.401	without_gap
	AKAP9	3	-8.395	with_gap
	MLXIPL	2	-8.35	without_gap
	TRIP11	3	-8.321	with_gap
	SIGLEC1	3	-8.288	without_gap
	TSC1	4	-8.249	without_gap
	NWD1	2	-8.21	with_gap
	HIVEP3	3	-8.195	without_gap
	FBXL4	3	-8.192	without_gap
	PGF	2	-8.192	without_gap
	PLAUR	2	-8.181	with_gap
	CCDC191	2	-8.173	without_gap
	PELO	3	-8.11	with_gap
	IFNAR1	2	-8.108	with_gap
	SLC30A10	2	-8.093	without_gap
	SLC51A	1	-8.081	without_gap
	GCN1	3	-8.052	without_gap
	OR6B1	5	-8.048	without_gap
	CCDC172	2	-8.04	without_gap
	CYB5R4	2	-8.032	without_gap
	ALDH4A1	2	-8.029	with_gap
	CLINT1	3	-8.021	without_gap
	CCDC91	3	-8.012	without_gap
	MAP7D2	1	-8.011	without_gap
	FAM227A	1	-7.994	with_gap
	STRA6	2	-7.975	without_gap
	FRMPD1	4	-7.971	without_gap
	EMID1	1	-7.953	without_gap
	SPEF2	2	-7.946	with_gap
	BDP1	1	-7.942	with_gap
	MPHOSPH9	3	-7.923	without_gap
	AP5M1	3	-7.899	with_gap
	RASSF5	2	-7.881	without_gap
	ERICH3	2	-7.865	without_gap
	AP5B1	2	-7.856	with_gap
	COL19A1	2	-7.795	without_gap
	IL1RL2	1	-7.792	without_gap
	SLC35B4	1	-7.791	without_gap
	ARHGAP6	3	-7.769	with_gap
	FAM129A	1	-7.741	without_gap
	SDC2	1	-7.727	without_gap
	KLHL18	2	-7.719	with_gap
	OVOL1	3	-7.696	without_gap
	NPAT	2	-7.674	without_gap
	ADGRG5	1	-7.653	without_gap
	GIN1	3	-7.641	without_gap
	ERRFI1	2	-7.637	with_gap
	IGFBP3	2	-7.626	without_gap
	MYCBPAP	3	-7.62	without_gap
	CTC1	3	-7.616	without_gap
	FAM53C	1	-7.606	without_gap
	SMG6	2	-7.593	without_gap
	CMTR2	2	-7.567	without_gap
	CCT7	1	-7.55	with_gap
	RNASEL	1	-7.53	without_gap
	TRANK1	2	-7.528	without_gap
	NAGPA	1	-7.525	with_gap
	KIAA1024	1	-7.506	with_gap
	ACE2	1	-7.484	without_gap
	FAM13C	2	-7.468	without_gap
	AMOTL2	2	-7.459	without_gap
	PLEKHA7	3	-7.451	with_gap
	ZNF236	3	-7.435	with_gap
	CKAP2L	1	-7.431	without_gap
	AP4B1	1	-7.429	without_gap
	AIP	1	-7.421	with_gap
	RBKS	1	-7.42	without_gap
	MXD1	3	-7.42	without_gap
	FCMR	2	-7.42	without_gap
	FANCA	2	-7.412	with_gap
	AASDH	2	-7.406	without_gap
	DDO	1	-7.405	without_gap
	SEC22C	1	-7.394	without_gap
	FRMPD4	2	-7.365	without_gap
	ACSF3	2	-7.363	without_gap
	PIKFYVE	2	-7.352	with_gap
	DNAJC4	1	-7.35	without_gap
	TUBD1	2	-7.344	without_gap
	CEP97	2	-7.339	without_gap
	TAS2R3	1	-7.331	without_gap
	EXOC2	3	-7.285	with_gap
	DAGLB	2	-7.268	without_gap
	RFTN2	3	-7.264	without_gap
	CCDC136	3	-7.263	without_gap
	ATXN10	2	-7.257	without_gap
	EXOC4	2	-7.223	without_gap
	SH3D19	2	-7.215	without_gap
	MAP7D1	3	-7.209	with_gap
	NAT10	2	-7.194	with_gap
	ALPK3	1	-7.194	with_gap
	CCDC18	2	-7.182	without_gap
	NUDT17	2	-7.145	with_gap
	CABP4	1	-7.136	without_gap
	TMC8	1	-7.109	with_gap
	NR3C1	3	-7.109	without_gap
	CYP27B1	2	-7.103	without_gap
	CHGB	2	-7.099	without_gap
	TCP11L2	2	-7.072	without_gap
	POLD2	5	-7.062	with_gap
	THNSL1	2	-7.062	without_gap
	PNKP	1	-7.056	with_gap
	UBE4A	3	-7.032	without_gap
	HPS6	2	-7.023	without_gap
	DCT	2	-7.012	without_gap
	RHOU	1	-7	without_gap
	BPIFC	1	-6.996	without_gap
	GALNT15	1	-6.969	with_gap
	SCAP	2	-6.954	with_gap
	AREG	1	-6.952	without_gap
	SH3KBP1	2	-6.95	without_gap
	FGL2	1	-6.948	with_gap
	C10orf105	3	-6.943	with_gap
	TGFB2	1	-6.94	without_gap
	GLDC	3	-6.939	with_gap
	SNX27	2	-6.933	without_gap
	LONP2	4	-6.92	with_gap
	CARF	1	-6.914	without_gap
	ISPD	2	-6.912	without_gap
	PARP2	2	-6.904	with_gap
	SPAG1	2	-6.887	without_gap
	GART	5	-6.874	with_gap
	SAAL1	1	-6.866	without_gap
	ASXL1	3	-6.857	without_gap
	FGFBP1	2	-6.85	without_gap
	MED28	1	-6.843	without_gap
	TEX15	2	-6.826	without_gap
	CDK5RAP2	3	-6.821	with_gap
	LTN1	3	-6.811	without_gap
	TUT1	2	-6.808	with_gap
	MGAT2	2	-6.789	without_gap
	NLRC5	1	-6.781	with_gap
	ZNF462	3	-6.779	without_gap
	HSF2BP	2	-6.778	without_gap
	RAB11FIP2	3	-6.772	without_gap
	CENPI	1	-6.766	with_gap
	KIAA1211L	1	-6.758	with_gap
	SH3D21	1	-6.756	with_gap
	CFAP45	1	-6.748	without_gap
	MTERF2	1	-6.717	without_gap
	AIM1	3	-6.713	without_gap
	E2F7	2	-6.705	without_gap
	SDCBP2	1	-6.698	without_gap
	SOWAHB	2	-6.698	without_gap
	MFSD6L	1	-6.681	with_gap
	RREB1	3	-6.656	with_gap
	VWA8	2	-6.654	without_gap
	SYTL5	2	-6.654	without_gap
	PSME4	4	-6.645	without_gap
	HUWE1	3	-6.642	without_gap
	TM7SF2	2	-6.638	with_gap
	SERGEF	1	-6.617	without_gap
	CEP78	2	-6.617	without_gap
	AFAP1L2	2	-6.601	without_gap
	ARHGAP27	1	-6.589	with_gap
	NUDT22	2	-6.578	without_gap
	KIAA1614	1	-6.573	without_gap
	PREB	1	-6.569	without_gap
	TFB1M	2	-6.563	with_gap
	ALKBH3	2	-6.559	without_gap
	TAS2R40	1	-6.557	without_gap
	NCOA7	2	-6.546	without_gap
	ANGPTL4	1	-6.542	without_gap
	WHRN	1	-6.519	without_gap
	FANCC	1	-6.514	without_gap
	USP8	3	-6.501	without_gap
	HOMER2	1	-6.496	with_gap
	ASCC1	1	-6.476	without_gap
	GPR161	2	-6.468	without_gap
	ARHGAP25	1	-6.462	without_gap
	PLPP5	1	-6.458	without_gap
	ALLC	1	-6.452	with_gap
	SECISBP2	2	-6.432	without_gap
	IL17A	1	-6.399	without_gap
	FUBP3	2	-6.393	without_gap
	MCMDC2	2	-6.36	without_gap
	TOX3	6	-6.342	with_gap
	SDE2	2	-6.328	without_gap
	TMEM138	3	-6.326	without_gap
	TMEM201	2	-6.324	without_gap
	IFNLR1	1	-6.31	without_gap
	CEP290	1	-6.3	without_gap
	ZDHHC12	2	-6.296	without_gap
	MTG2	2	-6.278	without_gap
	SFTPC	1	-6.268	without_gap
	STARD9	2	-6.247	without_gap
	LAMB3	2	-6.233	without_gap
	PMFBP1	1	-6.232	without_gap
	NFS1	1	-6.215	without_gap
	SUCO	2	-6.204	without_gap
	SCP2	1	-6.197	without_gap
	ZNF598	2	-6.197	without_gap
	FAM214B	2	-6.195	without_gap
	BPHL	1	-6.176	without_gap
	TNIP1	1	-6.155	without_gap
	C5orf30	1	-6.152	without_gap
	GGT7	2	-6.149	without_gap
	COL17A1	2	-6.136	without_gap
	TANK	2	-6.125	without_gap
	DTNBP1	2	-6.118	without_gap
	NRG3	4	-6.107	with_gap
	IFT172	4	-6.101	without_gap
	CYB5R1	2	-6.097	without_gap
	NHSL2	2	-6.093	without_gap
	SLC45A2	3	-6.092	without_gap
	DTD1	2	-6.091	without_gap
	ZNF318	2	-6.078	without_gap
	IPO4	1	-6.073	without_gap
	CCDC158	2	-6.072	without_gap
	WHAMM	1	-6.068	with_gap
	C18orf63	2	-6.068	without_gap
	TAF1A	2	-6.061	without_gap
	CRAMP1	2	-6.059	with_gap
	SLC2A10	2	-6.058	without_gap
	LTV1	1	-6.054	without_gap
	CTCFL	2	-6.052	without_gap
	NRIP1	2	-6.04	without_gap
	JARID2	2	-6.033	with_gap
	VGF	2	-6.028	without_gap
	LUZP1	3	-6.027	without_gap
	REEP1	1	-6.025	without_gap
	NDP	1	-6.023	without_gap
	NRDE2	2	-6.022	without_gap
	VWA2	1	-6.015	with_gap
	ARHGEF37	2	-6.007	without_gap
	MPI	1	-5.998	without_gap
	STIL	1	-5.99	without_gap
	RPUSD2	1	-5.985	without_gap
	MTMR11	4	-5.983	without_gap
	CAMTA2	2	-5.979	with_gap
	MFSD3	2	-5.976	without_gap
	CWF19L1	3	-5.975	with_gap
	CD68	1	-5.968	without_gap
	PKP2	1	-5.956	without_gap
	TRIB3	1	-5.942	with_gap
	MROH9	2	-5.93	with_gap
	SH3PXD2B	2	-5.921	without_gap
	LRRC24	1	-5.914	without_gap
	ZBTB40	2	-5.914	without_gap
	NEK5	1	-5.91	without_gap
	POMT2	2	-5.905	without_gap
	NR2E3	1	-5.903	without_gap
	ATXN7L2	3	-5.902	without_gap
	TAT	2	-5.901	without_gap
	CDC6	1	-5.9	without_gap
	EXPH5	1	-5.9	without_gap
	SETD1A	2	-5.891	with_gap
	LRRK2	5	-5.889	with_gap
	SCARF1	2	-5.886	without_gap
	FRS3	1	-5.831	with_gap
	USP34	2	-5.825	with_gap
	COL16A1	1	-5.823	with_gap
	NKTR	3	-5.823	without_gap
	CENPJ	1	-5.816	without_gap
	EDRF1	2	-5.81	with_gap
	TNIP2	1	-5.789	without_gap
	COL15A1	1	-5.783	with_gap
	FBXO43	1	-5.783	without_gap
	CARNMT1	1	-5.779	without_gap
	FIBIN	1	-5.777	without_gap
	HTRA4	2	-5.77	without_gap
	RAD54L	3	-5.769	without_gap
	WDSUB1	2	-5.765	without_gap
	ESPL1	2	-5.76	without_gap
	UTP6	2	-5.759	without_gap
	MC4R	2	-5.755	without_gap
	PLA2G6	2	-5.747	without_gap
	PDE2A	2	-5.745	with_gap
	CEP295	1	-5.738	without_gap
	FAM120B	2	-5.736	with_gap
	SAMD7	1	-5.728	without_gap
	PRDX3	1	-5.715	without_gap
	HAPLN4	1	-5.706	without_gap
	MYLK4	1	-5.706	without_gap
	FYTTD1	1	-5.705	with_gap
	AHDC1	1	-5.7	with_gap
	DSTYK	2	-5.698	with_gap
	KCNK2	1	-5.69	with_gap
	CYP24A1	1	-5.689	with_gap
	PROSER1	1	-5.678	without_gap
	CCDC148	2	-5.676	without_gap
	FAM160A1	1	-5.674	without_gap
	CEP68	1	-5.664	without_gap
	ARCN1	1	-5.661	without_gap
	SDPR	2	-5.658	without_gap
	PLA2G4A	2	-5.642	without_gap
	ZNF474	1	-5.637	without_gap
	ANKRD31	1	-5.636	with_gap
	SRBD1	2	-5.633	without_gap
	TCHP	1	-5.625	without_gap
	USP14	1	-5.624	without_gap
	ANP32A	1	-5.623	without_gap
	GMNN	2	-5.623	without_gap
	KRT12	2	-5.621	without_gap
	UBOX5	2	-5.615	without_gap
	AP4M1	2	-5.609	without_gap
	TMEM62	2	-5.601	without_gap
	TECPR2	3	-5.595	with_gap
	CLMN	2	-5.585	without_gap
	NARFL	2	-5.575	without_gap
	GGH	1	-5.57	without_gap
	RNF32	1	-5.569	without_gap
	HTR1D	2	-5.569	without_gap
	PPIL2	1	-5.524	with_gap
	QARS	1	-5.514	without_gap
	GSS	1	-5.503	without_gap
	SH2B1	3	-5.502	with_gap
	RBM28	1	-5.492	without_gap
	CRHBP	2	-5.47	without_gap
	EME1	1	-5.446	without_gap
	XPO6	2	-5.445	without_gap
	SMU1	1	-5.438	without_gap
	ELL3	2	-5.435	without_gap
	PROSER2	1	-5.412	without_gap
	TEPSIN	1	-5.412	with_gap
	IRX4	1	-5.411	without_gap
	NAALADL2	2	-5.405	without_gap
	NEFH	2	-5.405	with_gap
	CLN6	2	-5.402	with_gap
	C16orf46	2	-5.402	without_gap
	TNRC18	2	-5.4	with_gap
	DNAAF2	1	-5.398	with_gap
	TXLNB	2	-5.389	without_gap
	PTPMT1	1	-5.381	without_gap
	TOM1L1	1	-5.373	without_gap
	ATF4	1	-5.373	with_gap
	KRTAP16-1	1	-5.364	with_gap
	PGGT1B	2	-5.352	without_gap
	FHL1	1	-5.338	without_gap
	SYCP1	2	-5.338	with_gap
	CRYBG3	1	-5.331	without_gap
	RRN3	1	-5.327	without_gap
	WIPF2	1	-5.322	with_gap
	RPL4	1	-5.318	without_gap
	WDR41	2	-5.317	without_gap
	PISD	2	-5.315	with_gap
	METTL17	3	-5.307	with_gap
	WDR34	1	-5.301	without_gap
	NDUFB11	1	-5.3	without_gap
	TPMT	1	-5.3	without_gap
	TTF2	2	-5.297	without_gap
	MRPL39	2	-5.29	with_gap
	INSC	2	-5.284	without_gap
	REPS2	2	-5.28	without_gap
	NUFIP2	2	-5.273	without_gap
	NOP9	2	-5.27	with_gap
	SERPINB5	2	-5.261	without_gap
	HSD17B2	1	-5.257	without_gap
	NPTN	1	-5.255	without_gap
	NSUN6	2	-5.255	without_gap
	DPAGT1	1	-5.249	with_gap
	FAM92B	1	-5.244	without_gap
	POMGNT2	3	-5.243	without_gap
	AFF3	2	-5.233	without_gap
	NSFL1C	1	-5.23	without_gap
	ANKIB1	2	-5.227	with_gap
	LIG1	1	-5.222	without_gap
	AGXT2	2	-5.22	with_gap
	DEPDC7	1	-5.212	without_gap
	GPR156	1	-5.212	without_gap
	GPAT2	1	-5.209	without_gap
	AUNIP	1	-5.205	without_gap
	MRVI1	2	-5.195	without_gap
	RNF133	1	-5.194	without_gap
	FDXACB1	2	-5.192	without_gap
	ANKRD16	1	-5.188	without_gap
	APBB3	1	-5.188	without_gap
	CTSS	1	-5.181	without_gap
	VRK3	1	-5.171	without_gap
	C7	2	-5.161	without_gap
	MIGA1	1	-5.161	without_gap
	SPEN	1	-5.157	without_gap
	TBPL2	1	-5.154	without_gap
	CDC25C	1	-5.152	without_gap
	SYT14	2	-5.143	without_gap
	KMT2E	4	-5.142	without_gap
	CTU2	1	-5.142	with_gap
	CFP	2	-5.141	without_gap
	CRYM	2	-5.131	without_gap
	MRM1	1	-5.126	without_gap
	NEMF	2	-5.123	without_gap
	NF1	1	-5.109	with_gap
	ZNF106	1	-5.1	without_gap
	AKAP11	1	-5.096	with_gap
	COIL	1	-5.092	with_gap
	LPP	2	-5.092	without_gap
	PEX6	3	-5.09	without_gap
	SLC39A13	1	-5.087	without_gap
	HELZ	2	-5.083	without_gap
	PTTG1	2	-5.08	without_gap
	RABEPK	1	-5.079	without_gap
	FAM193A	2	-5.075	without_gap
	CTSO	1	-5.072	with_gap
	WRN	1	-5.07	without_gap
	L3HYPDH	1	-5.068	without_gap
	TMEM229B	1	-5.065	with_gap
	QSOX2	1	-5.065	without_gap
	SNCG	2	-5.062	without_gap
	NIFK	2	-5.057	with_gap
	RAD17	1	-5.056	without_gap
	MATN1	1	-5.053	without_gap
	ZC2HC1C	1	-5.047	without_gap
	HSPA14	2	-5.03	with_gap
	PARG	1	-5.022	without_gap
	ASB11	1	-5.016	without_gap
	MFNG	1	-5.013	without_gap
	ZIC5	1	-4.997	without_gap
	HDAC6	1	-4.989	without_gap
	SCARA3	2	-4.981	without_gap
	GFAP	2	-4.977	without_gap
	NOM1	1	-4.976	with_gap
	GLG1	1	-4.957	without_gap
	MADCAM1	1	-4.956	with_gap
	SLC25A40	1	-4.952	with_gap
	PRSS35	2	-4.947	without_gap
	ANKRD40	1	-4.944	without_gap
	RASSF10	2	-4.932	with_gap
	KATNBL1	1	-4.931	without_gap
	IRX6	1	-4.93	with_gap
	GPRIN2	1	-4.927	without_gap
	SUN2	2	-4.925	without_gap
	SPPL2B	1	-4.921	with_gap
	ZNF407	1	-4.92	without_gap
	HS3ST6	1	-4.912	without_gap
	GAB2	2	-4.909	without_gap
	CD38	1	-4.898	without_gap
	MLF2	2	-4.895	with_gap
	MTBP	1	-4.889	without_gap
	BACH2	2	-4.888	without_gap
	FBXL5	1	-4.886	without_gap
	C1orf109	1	-4.875	without_gap
	ADPGK	2	-4.867	without_gap
	SLC13A3	1	-4.862	without_gap
	CLNS1A	1	-4.858	without_gap
	GPR37	1	-4.856	without_gap
	MYLIP	3	-4.856	without_gap
	C10orf2	1	-4.85	with_gap
	SPATA18	1	-4.846	without_gap
	IL21R	1	-4.843	without_gap
	TCF20	4	-4.843	without_gap
	PHF12	2	-4.815	without_gap
	HAUS4	3	-4.812	without_gap
	SYNGR4	1	-4.806	with_gap
	MRPL32	1	-4.799	without_gap
	NOL7	1	-4.79	with_gap
	CSPP1	2	-4.789	without_gap
	TCF25	2	-4.779	without_gap
	CEP120	1	-4.778	without_gap
	PTK7	2	-4.771	with_gap
	MRPS6	1	-4.767	with_gap
	ABCF1	1	-4.763	without_gap
	NEMP1	2	-4.749	without_gap
	BICDL2	1	-4.745	without_gap
	MTF1	2	-4.74	without_gap
	LRRFIP2	2	-4.724	without_gap
	CEP83	1	-4.721	with_gap
	LRGUK	1	-4.717	with_gap
	POLA1	3	-4.713	without_gap
	BLM	2	-4.712	with_gap
	DAG1	2	-4.707	with_gap
	RAB11FIP4	1	-4.703	without_gap
	PRR5L	1	-4.699	with_gap
	TMEM241	1	-4.691	with_gap
	TTC27	3	-4.688	without_gap
	SUSD5	1	-4.684	without_gap
	STARD7	1	-4.682	without_gap
	DZIP1	2	-4.682	without_gap
	RTN4RL1	2	-4.679	with_gap
	PATL2	1	-4.678	without_gap
	PLA2G15	1	-4.677	without_gap
	NPHP3	1	-4.672	with_gap
	CCDC15	1	-4.672	with_gap
	TTC25	1	-4.655	without_gap
	DUPD1	1	-4.655	with_gap
	C6orf163	2	-4.644	without_gap
	METTL6	2	-4.638	without_gap
	CARNS1	2	-4.633	with_gap
	LIG4	2	-4.619	without_gap
	CDC45	1	-4.612	without_gap
	GPI	1	-4.608	with_gap
	IL18R1	1	-4.608	without_gap
	TRIP6	1	-4.601	without_gap
	UNC5CL	2	-4.596	with_gap
	ECM2	1	-4.592	with_gap
	SOCS7	1	-4.586	with_gap
	PPP1R17	1	-4.585	without_gap
	POP5	2	-4.578	without_gap
	RBM19	2	-4.575	without_gap
	C14orf93	2	-4.571	without_gap
	UBE3B	2	-4.565	with_gap
	MAML3	2	-4.563	without_gap
	DBNL	1	-4.549	without_gap
	GPR152	1	-4.545	without_gap
	FARSA	1	-4.544	without_gap
	IL20RB	1	-4.537	without_gap
	CATIP	1	-4.527	without_gap
	STX4	2	-4.523	without_gap
	PHF7	1	-4.522	without_gap
	EPN3	2	-4.518	without_gap
	AFTPH	2	-4.513	without_gap
	ASCC2	3	-4.512	without_gap
	C16orf86	1	-4.507	without_gap
	ERLIN1	2	-4.504	without_gap
	EIF2B2	3	-4.498	without_gap
	TMEM161A	1	-4.498	without_gap
	RAD51B	2	-4.492	without_gap
	SERPINA7	1	-4.492	without_gap
	RAD52	1	-4.479	without_gap
	F3	1	-4.474	without_gap
	MICU1	3	-4.473	with_gap
	TSNAXIP1	1	-4.466	without_gap
	ENDOU	1	-4.464	without_gap
	CD3D	1	-4.461	without_gap
	TTI1	1	-4.445	without_gap
	RILP	1	-4.444	without_gap
	CRBN	2	-4.44	without_gap
	CCDC80	2	-4.437	without_gap
	CATSPER3	1	-4.432	without_gap
	LMO7	1	-4.431	with_gap
	POMGNT1	1	-4.43	with_gap
	HEATR3	1	-4.423	without_gap
	TESK2	1	-4.415	with_gap
	OR51E2	1	-4.41	without_gap
	PLA2G3	1	-4.409	without_gap
	RASEF	1	-4.404	without_gap
	MSLN	1	-4.392	with_gap
	DDIT4	2	-4.392	with_gap
	APOA4	1	-4.392	with_gap
	MKKS	1	-4.391	without_gap
	WRAP73	1	-4.388	without_gap
	PIK3CG	3	-4.384	with_gap
	C15orf39	1	-4.374	without_gap
	BARHL2	1	-4.37	without_gap
	COASY	3	-4.365	without_gap
	RPL7L1	1	-4.353	without_gap
	ABI3	1	-4.346	with_gap
	SMPD4	2	-4.346	without_gap
	RTFDC1	2	-4.306	without_gap
	DAZL	1	-4.304	without_gap
	HORMAD1	2	-4.302	without_gap
	UQCRC2	2	-4.302	with_gap
	RNF8	1	-4.293	with_gap
	KIF16B	1	-4.293	without_gap
	ACSS3	1	-4.292	without_gap
	MUL1	2	-4.288	without_gap
	UPB1	1	-4.285	with_gap
	SLC25A53	1	-4.279	without_gap
	DBN1	1	-4.275	without_gap
	CCDC82	1	-4.274	without_gap
	HR	1	-4.274	without_gap
	FAM188A	1	-4.271	without_gap
	NIPBL	3	-4.267	without_gap
	NOL12	1	-4.262	with_gap
	NFKB1	2	-4.255	with_gap
	KIAA1033	1	-4.251	without_gap
	CLMP	1	-4.249	without_gap
	PPP4R2	1	-4.242	without_gap
	DIABLO	2	-4.241	without_gap
	CCNB2	1	-4.241	without_gap
	GJD4	1	-4.235	without_gap
	TRUB2	1	-4.231	without_gap
	PIGU	2	-4.231	without_gap
	TYRP1	2	-4.228	without_gap
	MEGF9	1	-4.212	without_gap
	RAPGEFL1	1	-4.202	with_gap
	COA5	1	-4.196	without_gap
	ZCCHC24	1	-4.194	without_gap
	STOX2	2	-4.184	without_gap
	IL10RB	1	-4.184	without_gap
	ETAA1	1	-4.18	without_gap
	COL10A1	2	-4.18	without_gap
	CCDC85C	1	-4.179	without_gap
	GRK1	1	-4.172	without_gap
	TRIP12	2	-4.172	without_gap
	NUP205	1	-4.16	without_gap
	AK7	2	-4.157	without_gap
	COPS3	1	-4.151	without_gap
	SLC50A1	1	-4.147	without_gap
	KMT5B	1	-4.135	without_gap
	PLTP	2	-4.132	without_gap
	TOMM22	1	-4.132	without_gap
	BCAT1	1	-4.131	without_gap
	CRTC2	1	-4.128	without_gap
	SYPL2	1	-4.127	without_gap
	TRIM7	2	-4.126	without_gap
	ZC3H14	1	-4.124	without_gap
	ADNP2	1	-4.119	without_gap
	FBXO40	2	-4.116	without_gap
	TPR	2	-4.103	without_gap
	GLTSCR1L	3	-4.092	without_gap
	TPGS2	1	-4.089	without_gap
	EMC9	1	-4.089	without_gap
	MUC1	1	-4.086	with_gap
	GLOD4	1	-4.081	without_gap
	C8B	1	-4.077	without_gap
	PUS10	3	-4.075	without_gap
	RNF207	1	-4.073	with_gap
	KRT23	1	-4.07	without_gap
	CYP7A1	2	-4.059	without_gap
	MDM4	2	-4.05	without_gap
	AVEN	1	-4.048	without_gap
	CCNI	1	-4.044	without_gap
	STBD1	1	-4.038	without_gap
	AQP11	2	-4.031	without_gap
	RMND1	2	-4.028	without_gap
	ACBD5	1	-4.022	with_gap
	GPATCH1	2	-4.017	without_gap
	GALE	1	-4.015	without_gap
	DCK	2	-4.012	without_gap
	HECTD2	1	-4.007	without_gap
	TRIB2	1	-4	without_gap
	FOS	3	-3.996	without_gap
	IDNK	1	-3.99	without_gap
	EXOSC9	1	-3.989	without_gap
	ACBD3	2	-3.98	with_gap
	GP6	1	-3.978	with_gap
	NMBR	1	-3.976	without_gap
	ZBTB38	3	-3.975	without_gap
	LMOD3	3	-3.973	without_gap
	CDIP1	1	-3.972	without_gap
	NCBP1	1	-3.97	without_gap
	OGFOD1	2	-3.966	without_gap
	ESF1	1	-3.961	without_gap
	C1orf216	1	-3.96	without_gap
	ADCK5	1	-3.96	with_gap
	FGA	2	-3.956	without_gap
	MRPS36	1	-3.953	without_gap
	HEPACAM	1	-3.949	with_gap
	SPINT1	1	-3.938	without_gap
	GPRIN3	1	-3.928	without_gap
	TBKBP1	2	-3.926	without_gap
	CCDC186	1	-3.926	without_gap
	PDLIM5	1	-3.918	without_gap
	STOX1	1	-3.914	without_gap
	GPRC5D	1	-3.912	without_gap
	GPC5	1	-3.911	without_gap
	CLDND1	1	-3.91	without_gap
	PRL	1	-3.908	without_gap
	B4GALT7	1	-3.907	without_gap
	UBN1	3	-3.907	without_gap
	BHLHE40	3	-3.905	without_gap
	SIRT7	1	-3.896	without_gap
	GPR176	2	-3.889	without_gap
	NOD2	1	-3.886	with_gap
	RIMS3	2	-3.884	without_gap
	FAM45A	1	-3.883	without_gap
	SCG3	2	-3.879	with_gap
	FAM196B	1	-3.87	without_gap
	EPHX4	1	-3.868	without_gap
	UQCRFS1	1	-3.868	without_gap
	TOMM40L	1	-3.856	without_gap
	GPR149	2	-3.853	without_gap
	RAB11FIP3	1	-3.853	with_gap
	USP6NL	2	-3.852	without_gap
	PROM1	1	-3.849	without_gap
	EPB41L4A	1	-3.847	without_gap
	RTKN2	1	-3.842	without_gap
	RPRD2	1	-3.836	without_gap
	CNST	1	-3.835	without_gap
	CCDC157	1	-3.832	without_gap
	TTLL9	1	-3.828	without_gap
	TKFC	2	-3.824	without_gap
	SP4	1	-3.82	without_gap
	AGK	1	-3.814	without_gap
	RRP8	1	-3.811	without_gap
	DOT1L	1	-3.794	without_gap
	SNAPC2	1	-3.79	without_gap
	NSUN2	1	-3.79	without_gap
	POLL	2	-3.789	without_gap
	PRPF6	1	-3.788	without_gap
	SYNC	2	-3.782	without_gap
	F7	1	-3.775	without_gap
	DAW1	1	-3.771	without_gap
	HSD17B12	1	-3.765	without_gap
	OGFR	1	-3.757	without_gap
	FAM214A	2	-3.755	without_gap
	SYNDIG1L	1	-3.742	with_gap
	NDUFAF3	1	-3.741	without_gap
	EVC	1	-3.737	without_gap
	NFAT5	3	-3.737	without_gap
	POLK	2	-3.734	without_gap
	SIK3	1	-3.732	with_gap
	CENPE	1	-3.732	without_gap
	PLAA	1	-3.731	without_gap
	NYNRIN	3	-3.73	with_gap
	FAM208B	2	-3.73	without_gap
	TMF1	1	-3.727	without_gap
	ST6GAL2	2	-3.724	without_gap
	LPGAT1	1	-3.723	without_gap
	CGN	1	-3.722	without_gap
	DTD2	1	-3.722	without_gap
	FLAD1	1	-3.72	without_gap
	FBXO36	1	-3.717	without_gap
	OTOL1	1	-3.714	without_gap
	SBSN	1	-3.713	without_gap
	C11orf54	1	-3.707	without_gap
	MTTP	1	-3.699	without_gap
	GLP1R	1	-3.693	with_gap
	SLCO5A1	2	-3.692	without_gap
	CD3EAP	1	-3.689	with_gap
	NRROS	1	-3.676	without_gap
	MIS18BP1	1	-3.674	without_gap
	E2F1	1	-3.673	without_gap
	KIZ	1	-3.67	without_gap
	SLC25A26	1	-3.668	without_gap
	LAMP1	1	-3.666	with_gap
	PNN	2	-3.663	without_gap
	KIAA0825	2	-3.656	without_gap
	KANSL3	1	-3.654	without_gap
	SLC45A3	1	-3.653	without_gap
	AKAP5	1	-3.649	without_gap
	VPS36	1	-3.647	without_gap
	MDC1	1	-3.647	with_gap
	ADGRF5	1	-3.642	without_gap
	FOXP4	2	-3.639	with_gap
	TTC1	1	-3.635	without_gap
	MSTO1	1	-3.622	without_gap
	ADSL	1	-3.62	without_gap
	ARID5B	2	-3.618	without_gap
	MAP3K4	1	-3.616	with_gap
	GSAP	2	-3.613	with_gap
	RTN1	1	-3.609	with_gap
	BMP2K	2	-3.605	without_gap
	MKS1	1	-3.601	without_gap
	PRMT7	2	-3.601	without_gap
	MCAT	1	-3.598	without_gap
	NXPH3	2	-3.595	without_gap
	SNX31	1	-3.591	without_gap
	EIF2B5	3	-3.591	without_gap
	TOR1A	3	-3.578	with_gap
	ARID4B	1	-3.577	without_gap
	FAM169A	2	-3.573	without_gap
	PFN4	1	-3.568	without_gap
	C19orf25	1	-3.561	without_gap
	FAM124A	1	-3.561	without_gap
	SCRN1	2	-3.559	without_gap
	SLC30A5	1	-3.554	without_gap
	CDKL2	1	-3.55	without_gap
	ELK4	2	-3.55	without_gap
	GAP43	2	-3.549	without_gap
	TET1	1	-3.546	without_gap
	SLC35F4	1	-3.544	without_gap
	GEMIN4	5	-3.54	without_gap
	NFIL3	5	-3.539	with_gap
	PTPN12	1	-3.536	without_gap
	SLC31A2	1	-3.535	without_gap
	ISM2	1	-3.534	without_gap
	HLA-DMA	1	-3.533	without_gap
	SQLE	2	-3.531	without_gap
	FAM83B	1	-3.528	without_gap
	GCA	1	-3.517	without_gap
	RTTN	1	-3.516	with_gap
	ATG4D	1	-3.514	without_gap
	RPP40	1	-3.509	without_gap
	PHF3	2	-3.508	without_gap
	MC2R	1	-3.506	without_gap
	HPS1	1	-3.504	without_gap
	CTXN2	1	-3.502	without_gap
	ARHGAP31	2	-3.502	with_gap
	RAD18	1	-3.499	without_gap
	CD86	2	-3.498	without_gap
	SLC26A8	1	-3.495	without_gap
	TTYH2	1	-3.489	without_gap
	DUSP19	1	-3.488	without_gap
	MAP3K14	1	-3.488	with_gap
	IKZF3	2	-3.483	without_gap
	ZDHHC23	2	-3.483	without_gap
	GABPB2	1	-3.481	without_gap
	ANO10	2	-3.464	without_gap
	GPR137C	1	-3.462	without_gap
	SCAF4	2	-3.462	with_gap
	ZNF703	2	-3.461	with_gap
	RPL35	1	-3.458	with_gap
	TTC19	1	-3.457	without_gap
	TEX10	3	-3.456	without_gap
	CCDC57	1	-3.455	with_gap
	CCDC173	1	-3.454	without_gap
	RNF5	1	-3.451	without_gap
	TXNDC12	1	-3.446	without_gap
	RSU1	1	-3.444	without_gap
	TERB1	1	-3.443	without_gap
	LZTS3	1	-3.434	with_gap
	AMIGO1	3	-3.43	without_gap
	NUF2	1	-3.422	without_gap
	RIC3	1	-3.421	without_gap
	RNF130	2	-3.42	without_gap
	TMEM94	4	-3.418	without_gap
	NSMAF	2	-3.413	with_gap
	C19orf38	1	-3.412	without_gap
	BAG3	2	-3.409	without_gap
	SLC46A2	1	-3.405	without_gap
	CBX6	1	-3.401	with_gap
	LRRC19	1	-3.394	without_gap
	MFSD4A	1	-3.39	without_gap
	POMK	1	-3.387	without_gap
	MIEN1	1	-3.384	without_gap
	LIFR	3	-3.381	without_gap
	SUSD1	1	-3.38	without_gap
	REL	1	-3.377	without_gap
	THPO	1	-3.374	without_gap
	PICK1	1	-3.362	without_gap
	PGM3	1	-3.355	without_gap
	NPPA	1	-3.354	without_gap
	TMEM50B	2	-3.353	without_gap
	RAD50	1	-3.351	without_gap
	SLC29A2	1	-3.344	without_gap
	LRRC6	2	-3.344	without_gap
	RUNDC3A	1	-3.343	without_gap
	ERMAP	1	-3.343	without_gap
	DCTN1	1	-3.341	without_gap
	FIGN	3	-3.341	without_gap
	PCNT	1	-3.341	without_gap
	IP6K3	1	-3.336	with_gap
	MYOT	1	-3.333	without_gap
	SMARCAL1	1	-3.33	without_gap
	NHLRC2	2	-3.327	without_gap
	OXSM	1	-3.324	without_gap
	EGFL8	1	-3.321	without_gap
	DPH7	1	-3.319	with_gap
	RNF123	2	-3.315	with_gap
	C1orf35	1	-3.311	without_gap
	NFKBIZ	2	-3.307	with_gap
	GBX2	1	-3.306	with_gap
	ATXN7L1	2	-3.299	with_gap
	ZFYVE1	2	-3.298	without_gap
	ZBTB16	3	-3.294	without_gap
	JMJD6	2	-3.289	without_gap
	LUM	1	-3.287	without_gap
	FBXL18	3	-3.286	without_gap
	HFM1	1	-3.281	without_gap
	MBP	1	-3.276	without_gap
	DCLRE1B	2	-3.258	without_gap
	MRPS31	1	-3.255	without_gap
	ERCC6	1	-3.238	without_gap
	LRRC28	3	-3.237	without_gap
	KATNAL2	1	-3.233	without_gap
	GLYCTK	2	-3.23	with_gap
	MIGA2	1	-3.227	with_gap
	TRAIP	1	-3.217	without_gap
	FKBP14	1	-3.216	without_gap
	AGA	1	-3.214	without_gap
	CYSLTR2	1	-3.212	without_gap
	PDZD3	1	-3.204	without_gap
	PSMB4	1	-3.202	without_gap
	MATN2	1	-3.2	without_gap
	BCL9	2	-3.196	without_gap
	MPV17	1	-3.187	without_gap
	TTC14	2	-3.183	without_gap
	CXorf36	1	-3.182	without_gap
	TMEM116	1	-3.165	without_gap
	ZCCHC8	2	-3.16	with_gap
	SMG5	1	-3.158	with_gap
	IFRD2	2	-3.158	with_gap
	TBXAS1	1	-3.147	without_gap
	ADGRL4	1	-3.145	without_gap
	FGGY	1	-3.144	without_gap
	CYP2R1	1	-3.137	without_gap
	C17orf53	1	-3.133	with_gap
	WDPCP	1	-3.132	without_gap
	CTTN	1	-3.126	without_gap
	OPALIN	1	-3.126	without_gap
	CEP112	1	-3.117	without_gap
	TGIF1	2	-3.117	without_gap
	RASL12	1	-3.108	without_gap
	MC3R	2	-3.108	without_gap
	FGL1	1	-3.106	without_gap
	PTPDC1	1	-3.098	without_gap
	RPS6KL1	1	-3.095	without_gap
	C10orf107	1	-3.093	without_gap
	PTPRCAP	1	-3.092	without_gap
	GAB1	2	-3.083	with_gap
	VAPB	1	-3.081	without_gap
	DFNA5	1	-3.08	with_gap
	CCDC66	1	-3.072	without_gap
	ATF6B	1	-3.066	with_gap
	CORIN	1	-3.063	without_gap
	TCEANC2	1	-3.062	without_gap
	APEX1	2	-3.055	without_gap
	GPR4	1	-3.054	without_gap
	PPM1H	1	-3.036	with_gap
	GATA4	1	-3.034	without_gap
	RUNDC1	2	-3.034	without_gap
	SERPINI1	1	-3.032	without_gap
	RNASEH2A	1	-3.031	with_gap
	ACTL7A	1	-3.03	without_gap
	EEF1AKMT1	1	-3.026	without_gap
	ERI2	1	-3.024	without_gap
	AIG1	2	-3.014	without_gap
	ZNF142	2	-3.014	without_gap
	CCDC167	1	-3	without_gap
	TMEM220	1	-2.988	without_gap
	KLK13	1	-2.982	without_gap
	ZBTB8A	2	-2.98	without_gap
	BTAF1	2	-2.977	without_gap
	CLEC4F	1	-2.97	with_gap
	LEPR	1	-2.969	without_gap
	SERTAD1	2	-2.964	with_gap
	ARHGAP11A	1	-2.963	without_gap
	TTK	2	-2.963	with_gap
	GPR6	1	-2.961	without_gap
	RNF212B	1	-2.96	without_gap
	SLC39A7	1	-2.955	without_gap
	CCDC60	1	-2.954	without_gap
	C14orf37	1	-2.95	without_gap
	VPS37A	1	-2.945	without_gap
	JPH4	1	-2.944	without_gap
	COG7	2	-2.941	without_gap
	EEF2K	1	-2.938	with_gap
	ENO4	1	-2.934	without_gap
	SLC16A3	1	-2.934	with_gap
	ZNF526	1	-2.933	without_gap
	BSX	1	-2.933	without_gap
	FAM169B	1	-2.93	without_gap
	RALB	1	-2.928	without_gap
	SEBOX	1	-2.925	without_gap
	FOXM1	1	-2.922	with_gap
	ENKD1	1	-2.919	without_gap
	VIT	1	-2.917	without_gap
	TMEM156	1	-2.917	with_gap
	TCF19	2	-2.91	without_gap
	B3GALT2	1	-2.905	without_gap
	STMND1	1	-2.903	without_gap
	RACGAP1	1	-2.888	without_gap
	GALNS	1	-2.883	with_gap
	IL18RAP	1	-2.883	without_gap
	STXBP4	1	-2.881	without_gap
	DMP1	1	-2.874	without_gap
	PPP1R16B	1	-2.874	with_gap
	TUBGCP2	1	-2.871	without_gap
	HECTD4	2	-2.871	with_gap
	UBE3C	1	-2.865	with_gap
	PLEK	1	-2.864	without_gap
	ALOX5AP	1	-2.863	with_gap
	NPR3	1	-2.856	without_gap
	SYDE2	1	-2.856	without_gap
	EHHADH	1	-2.853	with_gap
	FEZ2	1	-2.851	with_gap
	DBX1	1	-2.848	without_gap
	SSH2	1	-2.84	with_gap
	OLFM4	1	-2.839	with_gap
	ANXA6	2	-2.831	without_gap
	LURAP1L	1	-2.831	without_gap
	EREG	1	-2.824	without_gap
	CHST3	1	-2.82	with_gap
	DCLK3	2	-2.818	without_gap
	BFSP2	1	-2.817	without_gap
	SMO	2	-2.815	without_gap
	WDR54	3	-2.812	without_gap
	NLRX1	3	-2.795	with_gap
	NGEF	1	-2.794	without_gap
	FAM35A	1	-2.791	without_gap
	BRCA1	1	-2.785	with_gap
	BCLAF1	1	-2.784	without_gap
	SLC10A1	1	-2.783	with_gap
	BSPRY	1	-2.783	without_gap
	LIME1	1	-2.781	without_gap
	ELAC1	2	-2.78	with_gap
	FAM234A	1	-2.776	without_gap
	BMT2	2	-2.772	without_gap
	ARID3B	1	-2.772	without_gap
	LMOD2	1	-2.766	with_gap
	VCPKMT	2	-2.766	without_gap
	CDCP2	1	-2.766	without_gap
	FAM184B	1	-2.765	with_gap
	UBQLN3	2	-2.764	without_gap
	NIT1	2	-2.761	without_gap
	WDR1	1	-2.76	with_gap
	CD74	1	-2.756	without_gap
	FAM135A	1	-2.755	without_gap
	ANKLE2	1	-2.754	without_gap
	RAD21L1	1	-2.747	without_gap
	KCNV1	1	-2.746	without_gap
	ICE1	1	-2.744	with_gap
	AIM1L	1	-2.743	with_gap
	TMEM186	1	-2.741	without_gap
	CMPK2	1	-2.741	without_gap
	NUP85	1	-2.735	without_gap
	WDR35	1	-2.734	without_gap
	CD2	1	-2.733	without_gap
	DDX24	1	-2.728	without_gap
	LRRCC1	1	-2.723	with_gap
	FCHO2	1	-2.722	without_gap
	GCC1	2	-2.721	without_gap
	DNAJC1	1	-2.72	without_gap
	AMT	1	-2.718	without_gap
	FANK1	1	-2.718	with_gap
	SLC30A9	3	-2.714	without_gap
	ADCY9	2	-2.713	without_gap
	TMEM41A	1	-2.712	without_gap
	PRKCSH	1	-2.71	with_gap
	KRIT1	1	-2.705	without_gap
	PPRC1	1	-2.705	without_gap
	KIF24	1	-2.705	without_gap
	PXN	1	-2.705	without_gap
	TSPAN33	1	-2.704	without_gap
	RPAIN	1	-2.704	without_gap
	LSR	1	-2.701	without_gap
	FADS6	1	-2.701	with_gap
	C20orf85	1	-2.7	without_gap
	NOB1	1	-2.697	with_gap
	RAPH1	1	-2.696	without_gap
	NUP37	1	-2.686	with_gap
	RAD23B	1	-2.683	with_gap
	EFNA3	1	-2.682	without_gap
	ALG14	1	-2.682	with_gap
	ALG1	1	-2.673	with_gap
	PHEX	2	-2.673	without_gap
	DUSP5	1	-2.672	without_gap
	PRTN3	1	-2.669	without_gap
	PLEKHM3	2	-2.667	without_gap
	TTLL5	1	-2.666	with_gap
	PLCZ1	1	-2.665	without_gap
	ARID5A	1	-2.663	without_gap
	B3GNT4	1	-2.663	without_gap
	FNDC11	1	-2.66	without_gap
	REEP2	1	-2.658	without_gap
	CLHC1	1	-2.657	without_gap
	COL9A1	1	-2.656	without_gap
	CASC1	1	-2.647	without_gap
	EIF2A	1	-2.646	without_gap
	GDPD3	1	-2.646	without_gap
	POLB	1	-2.641	without_gap
	DDX47	1	-2.639	with_gap
	TMED8	1	-2.639	without_gap
	SRF	1	-2.636	without_gap
	GPRC5A	1	-2.634	without_gap
	BMP4	1	-2.632	without_gap
	UTP4	1	-2.632	without_gap
	PLEKHH3	1	-2.63	without_gap
	UNC13D	1	-2.629	with_gap
	SLC26A9	1	-2.625	without_gap
	RSF1	1	-2.624	without_gap
	GHSR	3	-2.623	without_gap
	DBT	1	-2.622	without_gap
	NUDT9	1	-2.617	without_gap
	SNX11	1	-2.616	without_gap
	PLAT	1	-2.613	without_gap
	HOGA1	1	-2.612	without_gap
	GUSB	2	-2.611	without_gap
	NUPL2	1	-2.611	without_gap
	TPBG	1	-2.61	without_gap
	PORCN	1	-2.606	without_gap
	HSD11B2	1	-2.604	without_gap
	SLC10A6	2	-2.594	without_gap
	SCFD2	1	-2.593	without_gap
	CNOT1	1	-2.585	without_gap
	CUEDC1	1	-2.583	without_gap
	SLC35F6	1	-2.581	without_gap
	IPO9	1	-2.58	without_gap
	RAD9A	1	-2.579	without_gap
	CDC42	1	-2.578	without_gap
	ANXA2	1	-2.576	without_gap
	POLA2	1	-2.575	without_gap
	RRBP1	1	-2.573	with_gap
	NME8	1	-2.568	without_gap
	KIAA1143	1	-2.566	without_gap
	CREBRF	2	-2.566	without_gap
	UBXN4	1	-2.563	without_gap
	METTL18	1	-2.558	without_gap
	ANGEL1	3	-2.556	without_gap
	IBTK	1	-2.555	without_gap
	PANX3	2	-2.552	without_gap
	SPATA19	1	-2.546	without_gap
	DTWD2	1	-2.545	without_gap
	MCCC2	1	-2.541	with_gap
	NHSL1	1	-2.541	with_gap
	NOX4	1	-2.541	without_gap
	MAP10	1	-2.54	with_gap
	C5orf15	1	-2.539	without_gap
	SEPT1	1	-2.534	without_gap
	MGAT3	1	-2.528	without_gap
	SETD5	1	-2.528	without_gap
	UBXN10	1	-2.519	without_gap
	METAP1D	1	-2.518	without_gap
	IPP	3	-2.506	without_gap
	TMEM37	2	-2.505	without_gap
	MYBL2	1	-2.505	with_gap
	SMARCAD1	1	-2.5	with_gap
	CRYBA1	1	-2.496	without_gap
	MPHOSPH8	1	-2.491	without_gap
	MARCH10	1	-2.49	without_gap
	ERP29	1	-2.487	without_gap
	PIGO	1	-2.487	without_gap
	SYT17	1	-2.472	without_gap
	TATDN3	1	-2.472	without_gap
	GATM	1	-2.466	without_gap
	HAUS5	1	-2.457	without_gap
	GYG1	1	-2.454	without_gap
	FAM175A	1	-2.452	without_gap
	SEC62	1	-2.45	without_gap
	ZNF341	1	-2.447	with_gap
	FXYD5	1	-2.446	without_gap
	TDRD7	1	-2.442	without_gap
	RITA1	1	-2.441	without_gap
	SH3BP5	1	-2.431	without_gap
	SPC25	1	-2.411	without_gap
	MOCOS	1	-2.409	without_gap
	STAT6	1	-2.406	without_gap
	PCSK7	2	-2.4	without_gap
	CLCN7	1	-2.38	with_gap
	DUOXA1	1	-2.38	without_gap
	SMC2	1	-2.379	without_gap
	ADAM17	2	-2.378	without_gap
	EMILIN2	1	-2.377	with_gap
	IL1A	1	-2.367	without_gap
	SFRP5	1	-2.362	without_gap
	PSMA1	1	-2.358	without_gap
	FAM217B	1	-2.358	without_gap
	SLC25A31	2	-2.352	with_gap
	METTL24	1	-2.349	without_gap
	AMBP	1	-2.349	without_gap
	SLC35A3	1	-2.349	without_gap
	SERPINE1	1	-2.347	without_gap
	GLIS3	1	-2.346	without_gap
	TRIM13	1	-2.344	without_gap
	TBC1D31	1	-2.34	with_gap
	CRYZL1	2	-2.339	without_gap
	FAM180A	1	-2.339	without_gap
	RANGRF	1	-2.333	without_gap
	IP6K2	1	-2.331	with_gap
	GBA	1	-2.329	without_gap
	SERINC5	2	-2.329	without_gap
	MRM3	3	-2.325	with_gap
	PRR16	3	-2.325	without_gap
	ASB4	1	-2.321	with_gap
	CCDC68	1	-2.319	without_gap
	EXOC3L1	1	-2.317	without_gap
	BMP15	1	-2.316	without_gap
	PDE12	2	-2.305	without_gap
	PSMB9	1	-2.304	without_gap
	FOXN1	1	-2.304	without_gap
	TRIM63	1	-2.301	without_gap
	TMED4	1	-2.293	without_gap
	SRSF4	1	-2.289	without_gap
	GNL3	1	-2.289	without_gap
	RNF141	1	-2.286	without_gap
	NGDN	1	-2.277	without_gap
	FAM189B	1	-2.27	without_gap
	HES1	1	-2.268	without_gap
	GLRB	2	-2.26	without_gap
	CREBL2	2	-2.253	without_gap
	RUBCNL	1	-2.253	without_gap
	PNPLA1	1	-2.253	without_gap
	COX10	1	-2.246	without_gap
	CDC42EP4	1	-2.242	without_gap
	METTL26	1	-2.238	without_gap
	C1orf111	1	-2.234	without_gap
	TRMT13	1	-2.234	without_gap
	VPS72	1	-2.234	without_gap
	DBX2	1	-2.234	without_gap
	C1orf74	1	-2.234	without_gap
	ARL6IP6	1	-2.232	without_gap
	HAUS3	2	-2.229	with_gap
	BORCS6	1	-2.222	without_gap
	ATXN7	2	-2.22	with_gap
	GNPTG	1	-2.217	with_gap
	COL9A2	1	-2.211	with_gap
	DECR2	1	-2.207	without_gap
	ITPRIPL1	1	-2.204	without_gap
	ZFPM2	3	-2.197	with_gap
	TMEM107	1	-2.194	with_gap
	AGPS	2	-2.189	with_gap
	UEVLD	2	-2.183	without_gap
	MAP3K8	1	-2.177	with_gap
	HINT2	1	-2.176	without_gap
	ZCCHC17	1	-2.175	without_gap
	FBXO10	2	-2.168	without_gap
	UTP3	1	-2.162	without_gap
	GLDN	1	-2.16	without_gap
	FGG	1	-2.158	without_gap
	SIX4	1	-2.146	without_gap
	ALKBH2	1	-2.142	without_gap
	LRRC40	1	-2.141	without_gap
	GOLGA3	1	-2.14	without_gap
	TSPAN12	1	-2.139	without_gap
	AATF	1	-2.135	without_gap
	CDC7	2	-2.124	with_gap
	TJAP1	1	-2.124	without_gap
	CDCA3	1	-2.12	without_gap
	MEIOC	2	-2.115	without_gap
	KIAA2022	1	-2.11	without_gap
	ZNF622	1	-2.109	without_gap
	ST3GAL2	1	-2.106	without_gap
	PHF20	1	-2.105	without_gap
	EMILIN3	1	-2.103	with_gap
	PTPN5	1	-2.1	without_gap
	P4HA3	1	-2.098	without_gap
	ATCAY	1	-2.095	without_gap
	SALL2	2	-2.094	without_gap
	GZF1	1	-2.092	without_gap
	NELFA	1	-2.09	with_gap
	TROAP	1	-2.087	with_gap
	KIAA0232	1	-2.085	without_gap
	GPR137	1	-2.082	without_gap
	BCL6B	1	-2.078	with_gap
	ELOVL5	1	-2.07	without_gap
	PSMF1	1	-2.067	without_gap
	RPTOR	1	-2.063	with_gap
	MED17	1	-2.051	with_gap
	TATDN1	1	-2.048	without_gap
	GPR180	1	-2.048	without_gap
	TBC1D5	1	-2.047	without_gap
	HOXD1	1	-2.046	with_gap
	AUP1	1	-2.04	with_gap
	PPM1D	1	-2.037	without_gap
	CPEB1	2	-2.037	without_gap
	TNFRSF9	1	-2.035	without_gap
	LPAR3	1	-2.026	without_gap
	MOGS	2	-2.025	without_gap
	GHITM	1	-2.022	without_gap
	CFAP36	1	-2.021	without_gap
	OCLN	1	-2.018	without_gap
	FEZ1	2	-2.017	without_gap
	RBM26	1	-2.015	without_gap
	RAB27A	1	-2.014	with_gap
	PLGRKT	1	-2.009	without_gap
	NDUFA2	1	-2.009	with_gap
	CYP11A1	1	-2.004	without_gap
	AKAP10	1	-2.002	without_gap
	ECHDC3	1	-2.001	with_gap
	RND3	1	-2.001	without_gap
	RPN2	2	-1.998	without_gap
	KIAA1328	1	-1.99	without_gap
	TTLL7	1	-1.979	without_gap
	OS9	1	-1.978	without_gap
	TECRL	1	-1.971	without_gap
	OLFML2B	1	-1.967	without_gap
	BIRC6	1	-1.967	with_gap
	PSIP1	1	-1.965	without_gap
	PEX12	1	-1.958	without_gap
	OGFRL1	1	-1.956	without_gap
	SEC22A	1	-1.952	without_gap
	BMS1	1	-1.952	with_gap
	SKIL	1	-1.945	without_gap
	TEKT4	1	-1.943	without_gap
	MED30	1	-1.942	with_gap
	PNPT1	1	-1.941	without_gap
	ACP2	2	-1.934	without_gap
	UBR5	1	-1.929	without_gap
	ENDOD1	1	-1.927	without_gap
	IER2	1	-1.926	without_gap
	PLPPR1	2	-1.919	without_gap
	NSUN7	1	-1.918	without_gap
	DCTN3	1	-1.915	without_gap
	ZSWIM1	1	-1.913	without_gap
	LCMT2	1	-1.912	without_gap
	UTP23	1	-1.909	without_gap
	TRPS1	3	-1.904	without_gap
	XPNPEP2	1	-1.898	without_gap
	CALB2	1	-1.893	without_gap
	POLR1E	1	-1.891	with_gap
	BNIP2	1	-1.885	without_gap
	FAM234B	1	-1.883	with_gap
	ASXL2	1	-1.882	without_gap
	WBP1L	1	-1.88	without_gap
	BUB1B	1	-1.879	without_gap
	SLC7A6OS	1	-1.873	with_gap
	ST3GAL6	1	-1.863	without_gap
	TMEM189	1	-1.862	without_gap
	TTC37	2	-1.862	without_gap
	TBC1D19	1	-1.859	without_gap
	MKRN2OS	1	-1.858	without_gap
	SCG2	1	-1.854	without_gap
	ZNF395	1	-1.853	without_gap
	SND1	1	-1.853	without_gap
	ARID4A	1	-1.852	without_gap
	BCAS2	1	-1.849	with_gap
	SLAMF8	1	-1.843	without_gap
	INSM2	1	-1.842	without_gap
	NDC80	1	-1.842	without_gap
	ZNF653	1	-1.842	without_gap
	PYCARD	1	-1.839	without_gap
	ZNF639	3	-1.838	without_gap
	ACOD1	1	-1.838	without_gap
	BCAP31	1	-1.836	without_gap
	KCNK10	1	-1.834	with_gap
	ANKRD33B	1	-1.833	with_gap
	FAM69C	1	-1.826	with_gap
	WSB2	1	-1.819	without_gap
	BPIFB2	1	-1.809	without_gap
	DTWD1	1	-1.807	without_gap
	RTN4IP1	1	-1.806	without_gap
	BPNT1	1	-1.806	with_gap
	MRPS7	1	-1.803	without_gap
	LRRC72	1	-1.8	without_gap
	FEN1	1	-1.796	without_gap
	AZI2	1	-1.795	without_gap
	MEF2A	1	-1.795	without_gap
	CACHD1	1	-1.794	with_gap
	NRG1	1	-1.794	without_gap
	METTL1	1	-1.791	without_gap
	DHODH	1	-1.787	without_gap
	HDX	1	-1.783	without_gap
	ITGBL1	1	-1.777	without_gap
	IQCD	1	-1.773	without_gap
	JAML	1	-1.772	without_gap
	PLEKHA8	1	-1.763	without_gap
	BEND6	1	-1.759	without_gap
	TM7SF3	1	-1.758	without_gap
	MYSM1	1	-1.757	without_gap
	MAP9	1	-1.755	without_gap
	ATG13	1	-1.755	without_gap
	AEN	1	-1.755	with_gap
	INVS	1	-1.754	with_gap
	FUT10	1	-1.751	without_gap
	IQCB1	1	-1.748	without_gap
	SLC23A3	1	-1.746	without_gap
	LBR	1	-1.742	without_gap
	DCAF5	1	-1.742	without_gap
	SH3BP2	1	-1.732	without_gap
	PRRG1	1	-1.72	without_gap
	ZBTB21	1	-1.72	without_gap
	NOP14	1	-1.709	without_gap
	CHST2	1	-1.705	without_gap
	WDR81	2	-1.703	with_gap
	ECD	1	-1.702	without_gap
	MEPCE	1	-1.695	without_gap
	TMEM17	1	-1.693	without_gap
	BPGM	1	-1.69	without_gap
	ZBTB32	1	-1.69	without_gap
	LMBRD1	1	-1.686	with_gap
	STAR	1	-1.686	without_gap
	FXYD1	1	-1.684	without_gap
	NEDD9	1	-1.684	without_gap
	DHRS7C	1	-1.677	without_gap
	SMOX	1	-1.672	with_gap
	DYM	1	-1.671	without_gap
	CCNT1	1	-1.669	without_gap
	RNF180	2	-1.667	without_gap
	ZNF281	2	-1.666	without_gap
	GPR162	2	-1.663	without_gap
	LYPD6B	1	-1.663	without_gap
	EDC4	1	-1.661	without_gap
	NEK1	1	-1.659	with_gap
	MSH6	1	-1.658	without_gap
	POLRMT	1	-1.655	with_gap
	SDHC	1	-1.655	without_gap
	MTCP1	1	-1.65	without_gap
	TRMO	1	-1.649	without_gap
	TBL3	1	-1.648	without_gap
	FKBP15	1	-1.648	without_gap
	IFT80	1	-1.647	without_gap
	INO80D	2	-1.646	without_gap
	PIGB	1	-1.645	without_gap
	FAXC	1	-1.643	without_gap
	SLC7A9	1	-1.632	without_gap
	ACP5	1	-1.632	without_gap
	CASQ1	1	-1.626	with_gap
	ZDHHC4	1	-1.625	with_gap
	CNPPD1	1	-1.622	without_gap
	HPGD	1	-1.621	without_gap
	FBXO15	1	-1.618	without_gap
	ATP6AP1L	2	-1.612	without_gap
	DNASE1L3	1	-1.611	without_gap
	GATAD2B	1	-1.605	without_gap
	CDCP1	1	-1.603	without_gap
	ADGRG2	1	-1.593	without_gap
	CCDC62	1	-1.592	without_gap
	PCBD1	1	-1.585	without_gap
	STYK1	1	-1.582	without_gap
	NAGA	1	-1.581	without_gap
	NYAP1	1	-1.577	without_gap
	RBM47	1	-1.576	with_gap
	MED14	1	-1.574	without_gap
	OR51E1	2	-1.573	without_gap
	ABCB6	1	-1.57	without_gap
	SPATA25	1	-1.57	without_gap
	NAB1	1	-1.569	without_gap
	RNF170	1	-1.569	without_gap
	ZNF213	1	-1.569	without_gap
	ITGB1BP1	1	-1.567	without_gap
	TAC1	1	-1.562	without_gap
	TPK1	1	-1.562	without_gap
	TMEM209	1	-1.56	without_gap
	SH3YL1	1	-1.559	without_gap
	NSRP1	1	-1.558	with_gap
	ATR	2	-1.558	with_gap
	PLIN2	1	-1.556	without_gap
	INTS7	1	-1.552	with_gap
	PLBD1	1	-1.55	without_gap
	DNALI1	1	-1.549	without_gap
	NDUFA12	1	-1.547	without_gap
	NAE1	1	-1.545	without_gap
	SHTN1	2	-1.544	without_gap
	FSTL1	1	-1.542	without_gap
	ALDH6A1	1	-1.542	without_gap
	TERB2	1	-1.541	without_gap
	RABEP2	1	-1.534	with_gap
	ECHDC1	1	-1.531	without_gap
	SYT13	1	-1.528	without_gap
	GPALPP1	1	-1.528	with_gap
	RUNDC3B	1	-1.52	without_gap
	CCDC25	1	-1.516	without_gap
	TRIP13	1	-1.512	with_gap
	NCAPG	1	-1.511	with_gap
	SYNRG	2	-1.505	with_gap
	NWD2	3	-1.495	without_gap
	SH3BP5L	1	-1.494	with_gap
	KBTBD12	1	-1.49	without_gap
	CREB3L1	1	-1.483	without_gap
	KLHL38	1	-1.483	without_gap
	DTX2	1	-1.48	without_gap
	CNTF	1	-1.474	without_gap
	ENPP6	1	-1.471	without_gap
	TMEM115	1	-1.467	without_gap
	SSSCA1	1	-1.466	without_gap
	ASPN	1	-1.465	without_gap
	SLC25A34	1	-1.456	without_gap
	BECN1	1	-1.456	without_gap
	EXOSC7	1	-1.454	without_gap
	UTP15	1	-1.453	without_gap
	TCP1	1	-1.449	without_gap
	PTPRO	2	-1.442	without_gap
	PAXBP1	1	-1.44	with_gap
	BBS2	1	-1.434	without_gap
	SENP5	2	-1.431	without_gap
	ZNF512	1	-1.429	without_gap
	FUT8	1	-1.422	without_gap
	CYBRD1	1	-1.416	without_gap
	AGBL5	1	-1.407	with_gap
	LHX6	1	-1.403	with_gap
	TRUB1	1	-1.403	without_gap
	B3GALT4	1	-1.399	without_gap
	EARS2	1	-1.398	without_gap
	EEPD1	1	-1.396	without_gap
	RRP15	1	-1.396	with_gap
	SDCBP	1	-1.389	without_gap
	FOSB	1	-1.389	without_gap
	ZNF219	1	-1.389	with_gap
	PNOC	1	-1.388	without_gap
	ATG7	1	-1.388	without_gap
	PCCB	1	-1.384	without_gap
	TESK1	1	-1.38	without_gap
	ATXN2L	2	-1.374	without_gap
	GCLM	1	-1.371	without_gap
	TMEM117	1	-1.37	with_gap
	TMEM218	1	-1.37	without_gap
	ITPKC	1	-1.369	with_gap
	ZBTB22	2	-1.367	without_gap
	CCDC39	2	-1.364	without_gap
	RGS1	1	-1.361	without_gap
	TFAP4	1	-1.355	with_gap
	NEK8	1	-1.35	with_gap
	LRRC30	1	-1.347	without_gap
	SPATS2L	1	-1.347	with_gap
	HYKK	1	-1.343	without_gap
	ZDHHC22	1	-1.343	without_gap
	DEK	1	-1.342	without_gap
	OR2B11	1	-1.339	without_gap
	KLF6	1	-1.338	without_gap
	CCT4	1	-1.334	without_gap
	LOC200726	1	-1.324	without_gap
	SLC5A6	1	-1.322	without_gap
	SLC35F2	2	-1.312	without_gap
	GGCX	1	-1.306	without_gap
	RNPC3	1	-1.305	without_gap
	SCARB2	1	-1.302	without_gap
	SNX10	1	-1.301	without_gap
	CALN1	1	-1.297	without_gap
	HM13	1	-1.296	without_gap
	C3orf70	1	-1.295	without_gap
	TTC5	1	-1.286	without_gap
	NOL10	2	-1.286	with_gap
	CROT	1	-1.284	without_gap
	CCDC85A	1	-1.282	with_gap
	EEA1	1	-1.282	without_gap
	ZNF436	1	-1.278	without_gap
	IRF8	1	-1.278	without_gap
	CRAT	1	-1.263	without_gap
	BYSL	1	-1.263	without_gap
	ZNF385B	1	-1.261	with_gap
	HTR5A	1	-1.26	without_gap
	MADD	1	-1.259	without_gap
	SGCE	1	-1.248	without_gap
	LMCD1	1	-1.243	with_gap
	ZNF513	1	-1.242	without_gap
	GGNBP2	2	-1.241	without_gap
	GDPD2	1	-1.235	without_gap
	PHGDH	1	-1.228	without_gap
	ATG14	1	-1.227	with_gap
	ZNF148	1	-1.222	without_gap
	PYGO1	1	-1.211	without_gap
	ASH2L	1	-1.208	without_gap
	COL9A3	1	-1.2	with_gap
	WNT6	1	-1.195	without_gap
	HIF1AN	1	-1.189	without_gap
	C1QBP	1	-1.187	with_gap
	FLT3	1	-1.186	with_gap
	DNAI2	1	-1.185	without_gap
	TMEM41B	1	-1.179	without_gap
	DNAJC13	2	-1.179	without_gap
	THOC5	1	-1.179	with_gap
	RNF24	1	-1.172	without_gap
	MED24	1	-1.171	without_gap
	INHBC	1	-1.17	without_gap
	PRPH	1	-1.166	without_gap
	FAM198B	1	-1.165	without_gap
	SFRP4	1	-1.163	without_gap
	IDH3B	1	-1.163	without_gap
	EMB	1	-1.162	without_gap
	SLC25A35	1	-1.16	without_gap
	PLAU	1	-1.157	without_gap
	ZNF800	2	-1.157	without_gap
	CHDH	2	-1.156	without_gap
	ANKRD6	1	-1.143	without_gap
	GRXCR1	1	-1.14	without_gap
	SH2D5	1	-1.136	without_gap
	NPAS4	2	-1.134	without_gap
	SLC36A4	1	-1.132	without_gap
	MORC3	1	-1.123	with_gap
	TXN2	1	-1.118	without_gap
	CCDC28A	1	-1.117	without_gap
	LARP7	1	-1.116	without_gap
	TPP1	1	-1.108	without_gap
	HIPK4	1	-1.108	without_gap
	MXD3	1	-1.107	without_gap
	HBS1L	1	-1.097	without_gap
	RAG1	3	-1.093	without_gap
	TCF23	1	-1.089	without_gap
	LRR1	1	-1.087	without_gap
	HOXB1	1	-1.087	without_gap
	RSPO2	1	-1.087	without_gap
	CLN5	1	-1.077	without_gap
	KLHDC9	1	-1.074	with_gap
	CIDEB	1	-1.072	without_gap
	POLR1C	1	-1.071	without_gap
	PLPPR5	1	-1.07	with_gap
	KHNYN	1	-1.066	with_gap
	TMTC4	2	-1.063	without_gap
	IHH	1	-1.062	without_gap
	FBXO4	1	-1.054	without_gap
	HTR2A	1	-1.054	without_gap
	MSL2	1	-1.053	without_gap
	KCTD9	1	-1.05	without_gap
	FGF10	1	-1.035	without_gap
	SCAMP2	1	-1.031	without_gap
	CYP26A1	1	-1.027	without_gap
	HMGA1	1	-1.024	without_gap
	PNPLA8	1	-1.02	without_gap
	METTL21A	1	-1.018	without_gap
	EXOC8	1	-1.017	with_gap
	NDUFAF7	1	-1.004	with_gap
	LEO1	2	-1.004	without_gap
	C14orf132	1	-1	with_gap
	GRAP2	1	-1	without_gap
	BLOC1S2	1	-0.997	with_gap
	LAG3	1	-0.996	without_gap
	RWDD2A	1	-0.99	without_gap
	TOE1	1	-0.985	without_gap
	ANKRD66	1	-0.981	without_gap
	QRICH1	1	-0.979	without_gap
	PODN	1	-0.955	without_gap
	ELF5	1	-0.952	without_gap
	VWC2L	1	-0.952	without_gap
	C2orf76	1	-0.952	without_gap
	CELA3B	1	-0.946	without_gap
	TBX19	1	-0.946	without_gap
	LRRC49	1	-0.941	without_gap
	E2F8	1	-0.936	with_gap
	BTD	1	-0.926	without_gap
	GRPEL1	1	-0.925	without_gap
	TSTD2	1	-0.925	without_gap
	COMMD10	1	-0.921	with_gap
	LRRC55	1	-0.92	without_gap
	WDR92	1	-0.913	without_gap
	SUPT7L	2	-0.911	without_gap
	SPHKAP	1	-0.91	with_gap
	ADRA1A	1	-0.906	without_gap
	PLRG1	1	-0.897	without_gap
	FUT11	1	-0.894	without_gap
	CAMSAP3	1	-0.893	with_gap
	IFT57	1	-0.89	without_gap
	PLA2G2E	1	-0.89	without_gap
	CHRNB1	1	-0.889	without_gap
	TMEM213	1	-0.888	without_gap
	SETBP1	1	-0.887	with_gap
	BEND3	1	-0.885	without_gap
	A4GNT	1	-0.884	without_gap
	CIPC	1	-0.88	with_gap
	CDK5R1	1	-0.879	without_gap
	SPATA20	1	-0.878	without_gap
	FAM168B	1	-0.878	without_gap
	VRK2	1	-0.878	with_gap
	TCTN3	1	-0.877	without_gap
	EIF2AK4	1	-0.876	with_gap
	CEBPZ	1	-0.874	without_gap
	CNPY3	1	-0.873	with_gap
	RAVER1	1	-0.872	without_gap
	OR51D1	1	-0.872	without_gap
	TMOD4	1	-0.869	without_gap
	C2CD5	1	-0.867	without_gap
	ACKR4	1	-0.864	without_gap
	GFRA1	1	-0.863	without_gap
	RNF44	1	-0.862	without_gap
	ASB9	1	-0.857	without_gap
	ZBTB9	1	-0.856	without_gap
	ST6GALNAC6	1	-0.856	without_gap
	ACKR3	1	-0.852	without_gap
	PNPO	1	-0.846	with_gap
	IL1RL1	1	-0.846	without_gap
	CDK10	1	-0.845	without_gap
	KHK	1	-0.843	without_gap
	CLCC1	1	-0.841	without_gap
	LRAT	1	-0.841	without_gap
	TEKT3	1	-0.84	without_gap
	DDX27	1	-0.834	without_gap
	NISCH	1	-0.833	without_gap
	CDKN2AIP	1	-0.831	without_gap
	TMEM233	1	-0.831	without_gap
	PIR	1	-0.829	without_gap
	BAG6	1	-0.829	with_gap
	SNRNP25	1	-0.828	without_gap
	TSC22D4	1	-0.824	without_gap
	CKAP5	2	-0.823	without_gap
	DNAJC18	1	-0.821	without_gap
	PDLIM3	1	-0.817	with_gap
	KBTBD2	1	-0.812	without_gap
	NOV	1	-0.806	without_gap
	TERF1	1	-0.803	without_gap
	SLC25A28	1	-0.799	without_gap
	CTCF	1	-0.798	without_gap
	EIF3A	1	-0.794	without_gap
	DOK3	1	-0.794	without_gap
	BCKDK	2	-0.786	with_gap
	DNASE1	1	-0.785	without_gap
	ACTR10	1	-0.784	without_gap
	BMPER	1	-0.784	without_gap
	ENPP4	1	-0.781	without_gap
	EXOC1	1	-0.774	without_gap
	ZNF821	1	-0.77	without_gap
	RCAN3	1	-0.767	with_gap
	ARFIP2	1	-0.766	without_gap
	TACR1	1	-0.766	without_gap
	GPR174	1	-0.766	without_gap
	NCAPG2	1	-0.761	without_gap
	UFL1	1	-0.754	without_gap
	NFATC4	1	-0.751	with_gap
	DUSP27	1	-0.751	without_gap
	SFN	2	-0.749	without_gap
	TTC39C	1	-0.749	with_gap
	DCAF17	1	-0.748	without_gap
	GTPBP1	1	-0.745	without_gap
	WIPI2	1	-0.737	without_gap
	SSFA2	1	-0.731	without_gap
	PGP	1	-0.715	without_gap
	LARP6	1	-0.708	without_gap
	WSB1	1	-0.707	without_gap
	RELL1	1	-0.7	without_gap
	BCORL1	1	-0.7	without_gap
	SRD5A3	1	-0.695	without_gap
	PM20D1	1	-0.694	with_gap
	SCAF11	1	-0.693	without_gap
	PLA2G12B	1	-0.69	without_gap
	CCNG2	1	-0.686	without_gap
	RB1	1	-0.683	with_gap
	GPR83	1	-0.681	without_gap
	WDTC1	1	-0.68	without_gap
	MTPN	1	-0.676	without_gap
	CYR61	1	-0.674	without_gap
	PLEKHF2	1	-0.674	without_gap
	ZNF638	1	-0.674	without_gap
	SLC26A7	1	-0.67	with_gap
	FRMD7	1	-0.668	without_gap
	COMTD1	1	-0.667	without_gap
	DDX55	1	-0.666	without_gap
	GJD2	1	-0.662	without_gap
	CCR4	1	-0.662	without_gap
	ANKRD50	1	-0.658	without_gap
	FAM212B	1	-0.655	with_gap
	CA7	1	-0.653	without_gap
	SLC35E2B	1	-0.646	without_gap
	FGF5	1	-0.645	without_gap
	MRPS34	1	-0.644	without_gap
	DBR1	1	-0.642	without_gap
	LSAMP	1	-0.64	without_gap
	HEY1	1	-0.638	without_gap
	CTNNAL1	1	-0.637	with_gap
	IL31RA	1	-0.632	with_gap
	UPF1	1	-0.632	with_gap
	TBX20	1	-0.631	without_gap
	LMX1A	1	-0.619	with_gap
	SPATA7	1	-0.604	with_gap
	ZKSCAN5	1	-0.603	without_gap
	RNF219	1	-0.599	without_gap
	COG4	1	-0.597	with_gap
	VEGFD	1	-0.596	without_gap
	GMDS	1	-0.595	without_gap
	LINGO4	1	-0.594	without_gap
	NUDT2	1	-0.589	without_gap
	ARL4C	1	-0.581	without_gap
	EXOC5	1	-0.577	without_gap
	SPDL1	1	-0.573	without_gap
	COPS7A	1	-0.573	without_gap
	MAP4	1	-0.573	with_gap
	MOV10	2	-0.57	without_gap
	ADNP	1	-0.569	without_gap
	ALG11	1	-0.567	without_gap
	DCN	1	-0.565	without_gap
	SMCR8	1	-0.56	without_gap
	UBA5	1	-0.552	without_gap
	BRS3	1	-0.55	without_gap
	LMBRD2	1	-0.545	without_gap
	INO80	1	-0.544	with_gap
	U2SURP	1	-0.542	without_gap
	PALD1	1	-0.539	without_gap
	XRCC6	1	-0.534	without_gap
	CLPX	1	-0.534	with_gap
	CIAPIN1	1	-0.534	with_gap
	MRPL10	1	-0.533	without_gap
	MOSPD2	1	-0.531	without_gap
	GPR63	1	-0.528	without_gap
	PARL	1	-0.527	without_gap
	RAVER2	1	-0.523	without_gap
	TRHR	1	-0.522	without_gap
	ADAR	1	-0.521	without_gap
	ITGB1BP2	1	-0.519	without_gap
	TM6SF2	1	-0.517	without_gap
	WLS	1	-0.517	without_gap
	IST1	1	-0.512	without_gap
	SLC5A7	1	-0.508	without_gap
	ASTE1	1	-0.507	without_gap
	HTR2B	1	-0.505	without_gap
	MEIOB	1	-0.504	without_gap
	PDLIM1	1	-0.495	without_gap
	BOP1	1	-0.495	with_gap
	SVOPL	1	-0.492	without_gap
	BICDL1	1	-0.491	without_gap
	HARBI1	1	-0.49	without_gap
	B4GALT4	1	-0.483	without_gap
	FKBP3	1	-0.464	with_gap
	TLR3	1	-0.459	without_gap
	ALCAM	1	-0.452	with_gap
	TAAR2	1	-0.447	without_gap
	RABGGTB	1	-0.446	without_gap
	ITFG1	1	-0.445	without_gap
	RAP1GDS1	1	-0.438	without_gap
	ACADM	1	-0.435	without_gap
	HACD3	1	-0.43	without_gap
	DLAT	1	-0.427	without_gap
	CCDC94	1	-0.424	without_gap
	SLC35A4	1	-0.421	without_gap
	SCAMP3	1	-0.412	without_gap
	CSDC2	1	-0.411	without_gap
	NUDT12	1	-0.407	without_gap
	GCLC	1	-0.401	without_gap
	DHX9	1	-0.4	without_gap
	VPS8	1	-0.395	without_gap
	RBM43	1	-0.394	without_gap
	ZMYND8	1	-0.394	without_gap
	TMEM45B	1	-0.39	with_gap
	UROD	1	-0.382	without_gap
	PACSIN3	1	-0.38	without_gap
	EXOC3	1	-0.379	without_gap
	VCPIP1	1	-0.363	without_gap
	MEX3C	1	-0.362	without_gap
	EIF5B	1	-0.361	without_gap
	PPP1R1C	1	-0.36	without_gap
[truncated: 125 more rows]
