# Supplementary material for: Myotis rufoniger genome sequence and analyses: M. rufoniger’s genomic feature and the decreasing effective population size of Myotis bats
Source: PLoS One. 2017 Jul 5;12(7):e0180418. doi: 10.1371/journal.pone.0180418 (PMC5498047; doi:10.1371/journal.pone.0180418)
Supplement: S13 Table — (XLSX) [file pone.0180418.s021.xlsx]

## Sheet: Sheet1
S13 Table. PROVEAN scores of top 20 ranked genes.
Target species	Gene	Position	Background amino acid	Target species amino acid	PROVEAN variant score
M. brandtii	ALPK2	1026	S	C	-4.747
M. brandtii	BCO1	415	G	R	-5.695
M. brandtii	C10orf12	537	V	F	-3.507
M. brandtii	C10orf12	981	E	D	-2.884
M. brandtii	CEP350	515	E	V	-5.782
M. brandtii	CEP350	2344	E	Q	-2.138
M. brandtii	KIAA0922	125	S	P	-3.702
M. brandtii	MDN1	3727	C	F	-9.88
M. brandtii	MYO16	1137	L	F	-3.939
M. brandtii	MYO16	1183	F	Y	-2.855
M. brandtii	OAT	279	D	G	-6.112
M. brandtii	OAT	281	E	A	-5.486
M. brandtii	PCM1	1990	E	G	-5.919
M. brandtii	SPAG17	2075	G	R	-6.959
M. brandtii	SPG11	325	M	V	-2.99
M. brandtii	SPG11	2329	P	H	-6.881
M. brandtii	WNK2	2136	T	A	-4.786
M. davidii	ALPK2	1722	H	R	-5.761
M. davidii	ALPK2	2073	S	G	-3.327
M. davidii	C10orf12	86	L	P	-6.373
M. davidii	C10orf12	107	D	G	-6.667
M. davidii	C10orf12	654	E	G	-5.934
M. davidii	C1orf228	53	Q	L	-6.096
M. davidii	C1orf228	233	T	S	-2.12
M. davidii	CCDC184	89	M	I	-2.875
M. davidii	CEP350	2023	P	S	-5.22
M. davidii	CEP350	2315	D	G	-3.329
M. davidii	CEP350	2378	D	E	-1.623
M. davidii	CEP350	2538	K	R	-2.224
M. davidii	CEP350	2829	S	N	-2.765
M. davidii	CPLX3	27	G	E	0.538
M. davidii	CPLX3	102	P	H	-8.203
M. davidii	KIAA0922	661	E	A	-4.325
M. davidii	MDN1	501	D	G	-6.038
M. davidii	MDN1	565	S	C	-3.499
M. davidii	MDN1	4008	A	T	-1.826
M. davidii	MDN1	4016	Q	R	-3.278
M. davidii	MDN1	4039	E	Q	-2.312
M. davidii	MDN1	4541	E	K	-3.284
M. davidii	MDN1	4760	D	E	-3.245
M. davidii	MDN1	5187	E	G	-5.238
M. davidii	MDN1	5511	A	T	-3.351
M. davidii	PCM1	32	M	V	-2.696
M. davidii	PCM1	367	P	I	-9.323
M. davidii	PCM1	369	Q	R	-3.444
M. davidii	PCM1	1879	E	K	-3.574
M. davidii	SPAG17	323	K	R	-2.18
M. davidii	SPG11	1467	A	S	-2.391
M. davidii	SPG11	1678	E	K	-3.466
M. davidii	SPG11	1773	H	Q	-4.768
M. davidii	SPG11	1989	N	S	-3.671
M. davidii	SPG11	2047	D	E	-0.764
M. davidii	SPG11	2098	M	I	-3.131
M. davidii	WNK2	1480	P	A	-4.732
M. davidii	WNK2	1719	Q	P	-5.468
M. lucifugus	BCO1	229	S	T	-2.436
M. lucifugus	CEP350	488	S	T	-2.052
M. lucifugus	CEP350	2973	E	Q	-2.866
M. lucifugus	CPLX3	97	G	A	-2.834
M. lucifugus	KIAA1462	549	E	K	-3.215
M. lucifugus	MDN1	294	E	G	-4.38
M. lucifugus	MDN1	5148	F	Y	-1.417
M. lucifugus	MYO16	250	M	I	-3.27
M. lucifugus	MYO16	251	A	D	-5.326
M. lucifugus	MYO16	496	F	Y	-2.64
M. lucifugus	MYO16	501	R	Q	-3.334
M. lucifugus	SPAG17	1318	G	R	-7.224
M. lucifugus	SPAG17	1609	E	G	-6.209
M. lucifugus	SPAG17	1661	E	D	-2.805
M. lucifugus	WNK2	394	Y	T	-8.559
M. lucifugus	WNK2	396	Y	F	-3.804
M. lucifugus	WNK2	416	A	P	-4.76
M. rufoniger	ALPK2	482	D	N	-4.501
M. rufoniger	ALPK2	540	P	S	-6.131
M. rufoniger	ALPK2	1175	S	P	-3.316
M. rufoniger	ALPK2	1710	E	G	-5.928
M. rufoniger	ALPK2	1792	I	V	-0.893
M. rufoniger	ALPK2	1883	S	H	-4.368
M. rufoniger	ALPK2	1945	V	I	-0.858
M. rufoniger	BCO1	10	K	R	-1.148
M. rufoniger	BCO1	103	K	R	-2.752
M. rufoniger	BCO1	110	F	L	-4.647
M. rufoniger	BCO1	116	T	I	-4.264
M. rufoniger	BCO1	133	E	D	-1.947
M. rufoniger	BCO1	181	V	I	-0.77
M. rufoniger	BCO1	236	Y	C	-6.975
M. rufoniger	BCO1	256	D	N	-4.729
M. rufoniger	BCO1	279	E	K	-2.695
M. rufoniger	BCO1	400	L	F	-3.372
M. rufoniger	BCO1	411	Y	S	-8.026
M. rufoniger	BCO1	454	W	Q	-9.968
M. rufoniger	C10orf12	26	C	Y	-8.006
M. rufoniger	C10orf12	44	S	L	-5.242
M. rufoniger	C10orf12	222	S	L	-4.838
M. rufoniger	C10orf12	746	K	E	-3.705
M. rufoniger	C10orf12	785	Q	R	-2.414
M. rufoniger	C10orf12	1232	A	P	-4.809
M. rufoniger	C1orf228	2	T	I	-4.985
M. rufoniger	C1orf228	8	A	E	-3.328
M. rufoniger	C1orf228	139	Y	C	-8.275
M. rufoniger	C1orf228	237	E	A	-5.075
M. rufoniger	C1orf228	268	P	A	-7.05
M. rufoniger	CCDC184	31	V	A	-2.903
M. rufoniger	CCDC184	32	I	L	-0.546
M. rufoniger	CCDC184	33	S	P	-3.66
M. rufoniger	CCDC184	37	N	G	-4.461
M. rufoniger	CCDC184	40	M	V	-3.025
M. rufoniger	CCDC184	41	K	E	-2.994
M. rufoniger	CCDC184	44	M	V	-3.369
M. rufoniger	CCDC184	45	E	G	-5.926
M. rufoniger	CCDC184	48	K	E	-3.244
M. rufoniger	CCDC184	80	C	S	-8.485
M. rufoniger	CCDC184	171	D	H	-4.998
M. rufoniger	CCDC184	174	L	P	-4.156
M. rufoniger	CEP350	142	S	I	-4.733
M. rufoniger	CEP350	307	G	D	-5.31
M. rufoniger	CEP350	972	K	R	-1.801
M. rufoniger	CEP350	1062	P	A	-7.805
M. rufoniger	CEP350	1410	A	V	-3.418
M. rufoniger	CEP350	1553	S	L	-5.338
M. rufoniger	CEP350	1840	D	N	-4.375
M. rufoniger	CEP350	2223	S	P	-4.52
M. rufoniger	CPLX3	10	G	S	-1.83
M. rufoniger	CPLX3	18	G	R	-3.119
M. rufoniger	CPLX3	59	D	N	-4.418
M. rufoniger	CPLX3	95	A	V	-2.024
M. rufoniger	CPLX3	108	M	V	-3.62
M. rufoniger	CPLX3	124	G	R	-6.036
M. rufoniger	CPLX3	132	L	S	-3.351
M. rufoniger	CPLX3	139	D	G	-3.449
M. rufoniger	IPMK	72	T	R	-4.941
M. rufoniger	IPMK	74	L	R	-5.037
M. rufoniger	IPMK	75	K	Q	-3.355
M. rufoniger	IPMK	76	Q	V	-5.938
M. rufoniger	IPMK	78	Q	D	-4.195
M. rufoniger	KIAA0922	198	S	F	-5.559
M. rufoniger	KIAA0922	719	G	R	-7.593
M. rufoniger	KIAA0922	1007	K	R	-2.657
M. rufoniger	KIAA0922	1460	P	S	-5.434
M. rufoniger	KIAA0922	1633	S	P	-3.35
M. rufoniger	KIAA1462	189	W	R	-13.422
M. rufoniger	KIAA1462	675	L	P	-6.404
M. rufoniger	KIAA1462	1042	G	R	-7.908
M. rufoniger	MDN1	908	E	Q	-2.675
M. rufoniger	MDN1	1010	I	V	-0.703
M. rufoniger	MDN1	3038	L	Q	-4.656
M. rufoniger	MDN1	3779	I	M	-2.783
M. rufoniger	MDN1	4275	V	M	-2.177
M. rufoniger	MDN1	4305	S	F	-5.333
M. rufoniger	MDN1	4503	D	H	-3.228
M. rufoniger	MDN1	5019	E	Q	-2.305
M. rufoniger	MDN1	5030	H	R	-7.239
M. rufoniger	MDN1	5056	K	N	-3.75
M. rufoniger	MDN1	5483	N	S	-3.046
M. rufoniger	MYO16	262	L	F	-3.725
M. rufoniger	MYO16	334	E	G	-5.488
M. rufoniger	MYO16	391	K	R	-2.405
M. rufoniger	MYO16	682	E	D	-2.813
M. rufoniger	MYO16	715	L	H	-6.552
M. rufoniger	MYO16	749	R	Q	-3.722
M. rufoniger	N6AMT1	85	C	F	-10.584
M. rufoniger	N6AMT1	89	T	I	-5.773
M. rufoniger	N6AMT1	101	I	T	-4.589
M. rufoniger	N6AMT1	129	P	L	-9.434
M. rufoniger	N6AMT1	163	L	F	-3.962
M. rufoniger	N6AMT1	169	F	L	-5.943
M. rufoniger	NOC2L	70	K	R	-2.61
M. rufoniger	NOC2L	77	K	E	-3.148
M. rufoniger	NOC2L	82	E	D	-2.376
M. rufoniger	NOC2L	88	Q	R	-2.595
M. rufoniger	NOC2L	89	E	D	-1.579
M. rufoniger	NOC2L	111	H	R	-6.693
M. rufoniger	NOC2L	122	E	D	0.23
M. rufoniger	NOC2L	153	M	V	-3.577
M. rufoniger	NOC2L	192	E	G	-4.343
M. rufoniger	NOC2L	329	L	M	-1.918
M. rufoniger	OAT	21	S	P	-1.034
M. rufoniger	OAT	110	L	P	-6.433
M. rufoniger	OAT	123	Y	D	-8.726
M. rufoniger	OAT	245	Y	C	-8.25
M. rufoniger	PCM1	170	Q	P	-5.225
M. rufoniger	PCM1	190	S	P	-4.469
M. rufoniger	PCM1	712	G	E	-5.324
M. rufoniger	PCM1	1117	V	A	-3.853
M. rufoniger	PCM1	1271	Q	K	-3.16
M. rufoniger	PCM1	1349	T	A	-3.086
M. rufoniger	PCM1	1504	F	L	-3.7
M. rufoniger	PCM1	2005	C	R	-6.203
M. rufoniger	PCM1	2122	E	Q	-1.861
M. rufoniger	PCM1	2130	E	K	-3.729
M. rufoniger	PTRH1	130	Y	H	-3.983
M. rufoniger	PTRH1	133	H	Q	-7.269
M. rufoniger	PTRH1	150	S	G	-3.755
M. rufoniger	PTRH1	210	R	C	-5.487
M. rufoniger	PTRH1	222	L	P	-4.808
M. rufoniger	SPAG17	866	A	V	-3.109
M. rufoniger	SPAG17	1348	P	T	-7.208
M. rufoniger	SPAG17	1563	R	S	-5.135
M. rufoniger	SPAG17	1811	E	A	-5.725
M. rufoniger	SPAG17	2026	K	R	-2.532
M. rufoniger	SPG11	479	Q	P	-1.587
M. rufoniger	SPG11	889	A	T	-2.995
M. rufoniger	SPG11	1068	N	S	-4.084
M. rufoniger	SPG11	1556	Y	F	-3.535
M. rufoniger	SPG11	1597	W	C	-12.091
M. rufoniger	SPG11	1717	H	Y	-3.823
M. rufoniger	SPG11	2357	L	V	-1.277
M. rufoniger	WNK2	591	E	V	-6.684
M. rufoniger	WNK2	645	P	S	-7.207
M. rufoniger	WNK2	814	P	S	-7.437
M. rufoniger	WNK2	1410	A	V	-3.426
M. rufoniger	WNK2	2111	V	M	-2.26
M. rufoniger	WNK2	2138	G	E	-7.657
