# Supplementary material for: Myotis rufoniger genome sequence and analyses: M. rufoniger’s genomic feature and the decreasing effective population size of Myotis bats
Source: PLoS One. 2017 Jul 5;12(7):e0180418. doi: 10.1371/journal.pone.0180418 (PMC5498047; doi:10.1371/journal.pone.0180418)
Supplement: S14 Table — (XLSX) [file pone.0180418.s022.xlsx]

## Sheet: Sheet1
S14 Table. Sum of the PROVEAN scores of top 20 ranked genes.
Gene	Gene description	Species
		M. rufoniger		M. davidii		M. brandtii		M. lucifugus
		# of uAAC	sum of PROVEAN variant score	# of uAAC	sum of PROVEAN variant score	# of uAAC	sum of PROVEAN variant score	# of uAAC	sum of PROVEAN variant score
BCO1	Beta-Carotene Oxygenase 1	12	-51.293	0	0	2	-8.131	0	0
CCDC184	Coiled-coil Domain Containing 184	12	-47.767	1	-2.875	0	0	0	0
PCM1	Pericentriolar material 1 protein	10	-40.61	4	-19.037	1	-5.919	0	0
N6AMT1	N-6 adenine-specific DNA methyltransferase 1	6	-40.285	0	0	0	0	0	0
MDN1	Midasin AAA ATPase 1	11	-37.895	9	-32.071	1	-9.88	2	-5.797
CEP350	Centrosomal protein 350	8	-37.3	5	-15.161	2	-7.92	2	-4.918
WNK2	WNK Lysine Deficient Protein Kinase 2	6	-34.671	2	-10.2	1	-4.786	3	-17.123
SPG11	Spastic Paraplegia 11	7	-29.392	6	-18.191	2	-9.871	0	0
C10orf12	Uncharacterized protein	6	-29.014	3	-18.974	2	-6.391	0	0
C1orf228	Uncharacterized protein	5	-28.713	2	-8.216	0	0	0	0
NOC2L	NOC2 Like Nucleolar Associated Transcriptional Repressor	10	-28.609	0	0	0	0	0	0
CPLX3	Complexin 3	8	-27.847	0	0	2	-7.665	1	-2.834
KIAA1462	Junctional Protein Associated With Coronary Artery Disease	3	-27.734	0	0	0	0	1	-3.215
ALPK2	Alpha Kinase 2	7	-25.995	2	-9.088	1	-4.747	0	0
PTRH1	peptidyl-tRNA hydrolase 1	5	-25.302	0	0	0	0	0	0
MYO16	Myosin XVI	6	-24.705	0	0	2	-6.794	4	-14.57
KIAA0922	Transmembrane protein 131-like	5	-24.593	1	-4.325	1	-3.702	0	0
OAT	Ornithine aminotransferase	4	-24.443	0	0	2	-11.598	0	0
SPAG17	sperm associated antigen 17	5	-23.709	1	-2.18	1	-6.959	3	-16.238
IPMK	Inositol Polyphosphate Multikinase	5	-23.466	0	0	0	0	0	0
