# Supplementary material for: Myotis rufoniger genome sequence and analyses: M. rufoniger’s genomic feature and the decreasing effective population size of Myotis bats
Source: PLoS One. 2017 Jul 5;12(7):e0180418. doi: 10.1371/journal.pone.0180418 (PMC5498047; doi:10.1371/journal.pone.0180418)
Supplement: S15 Table — (XLSX) [file pone.0180418.s023.xlsx]

## Sheet: Sheet1
S15 Table. Variants stgatistics regarding mapping of Myotis bat raw reads to the M. lucifugus reference
Species	Genome size (excluding gaps)	All variants sites	Total number of SNV sites	Homozygous SNV sites	Heterozygous SNV sites	Indel sites	Nucleotide diversity
M. rufoniger	1785122980	63374967	58660193	50615560	8044633	4714774	0.00451
M. davidii	1878461987	67509315	62851366	53345848	9505518	4657949	0.00506
M. brandtii	1981769726	45500159	41319280	28863185	12456095	4180879	0.00629
