# Supplementary material for: Myotis rufoniger genome sequence and analyses: M. rufoniger’s genomic feature and the decreasing effective population size of Myotis bats
Source: PLoS One. 2017 Jul 5;12(7):e0180418. doi: 10.1371/journal.pone.0180418 (PMC5498047; doi:10.1371/journal.pone.0180418)
Supplement: S16 Table — (XLSX) [file pone.0180418.s024.xlsx]

## Sheet: Sheet1
S16 Table. Generation time calculation
Anage data set for Myotis bat
HAGRID	Genus	Species	Common name		Female maturity (days)	Male maturity (days)	Gestation/Incubation (days)
2837	Myotis	daubentoni	Daubenton's bat		730	730	54
2838	Myotis	emarginatus	Geoffroy's bat		456	456	Not available
2840	Myotis	grisescens	Gray myotis		456	456	Not available
2843	Myotis	lucifugus	Little brown bat		210	210	55
2844	Myotis	myotis	Mouse-eared bat		502	502	65
2845	Myotis	mystacinus	Whiskered bat		365	456	Not available
2847	Myotis	nigricans	Black myotis		98	98	55
2849	Myotis	thysanodes	Fringed myotis		Not available	Not available	55
2850	Myotis	velifer	Cave myotis		365	365	65
2852	Myotis	volans	Long-legged myotis		152	Not available	Not available
Average matureation time (days)			Average gestation time (days)		Sum of Average maturation tiom and Average gestation time (days)			Sum of Average maturation tiom and Average gestation time (year)
389			58		447			1.2
